# Supplementary material for: Triflumizole
Source: Acta Crystallogr Sect E Struct Rep Online. 2010 Oct 30;66(Pt 11):o2954. doi: 10.1107/S1600536810042376 (PMC3009239; doi:10.1107/S1600536810042376)
Supplement: Supplementary file 2 [file e-66-o2954-Isup2.hkl]

# 
# h,k,l, Fc-squared, Fo-squared, sigma(Fo-squared) and status flag 
# 
data_I
_shelx_title ' JK155a in P2(1)/c' 
_shelx_refln_list_code          4 
_shelx_F_calc_maximum      146.10 
_exptl_crystal_F_000       712.00 
_reflns_d_resolution_high  0.7482 
 
loop_ 
 _symmetry_equiv_pos_as_xyz 
 'x, y, z' 
 '-x, y+1/2, -z+1/2' 
 '-x, -y, -z' 
 'x, -y-1/2, z-1/2' 
 
_cell_length_a     9.2815 
_cell_length_b    20.5078 
_cell_length_c     8.6339 
_cell_angle_alpha  90.000 
_cell_angle_beta  100.835 
_cell_angle_gamma  90.000 
 
_shelx_F_squared_multiplier     1.000 
 
loop_ 
 _refln_index_h 
 _refln_index_k 
 _refln_index_l 
 _refln_F_squared_calc 
 _refln_F_squared_meas 
 _refln_F_squared_sigma 
 _refln_observed_status 
   1   0   0     6197.21     6031.93    181.45 o 
   2   0   0       26.43       21.01      0.87 o 
   4   0   0      441.13      387.50      9.07 o 
   5   0   0       14.42       15.34      1.70 o 
   6   0   0     3676.23     3682.44     68.41 o 
   7   0   0       14.65       15.67      2.31 o 
   8   0   0     1749.88     1788.99     36.55 o 
   9   0   0        4.02        4.21      2.11 o 
  10   0   0      288.49      275.91      9.96 o 
  11   0   0       14.90       11.29      3.14 o 
  12   0   0       35.27       34.29      6.27 o 
   1   1   0     1495.67     1546.25     14.32 o 
   2   1   0      783.03      780.24     12.06 o 
   3   1   0       72.43       67.57      1.49 o 
   4   1   0     1031.71     1035.42     18.43 o 
   5   1   0      850.47      815.46     11.45 o 
   6   1   0      536.53      542.11      9.14 o 
   7   1   0      343.39      357.20      7.13 o 
   8   1   0        0.07        0.00      1.33 o 
   9   1   0      378.68      371.06      8.10 o 
  10   1   0       83.01       80.70      3.78 o 
  11   1   0        0.50        1.93      1.64 o 
  12   1   0        1.62        2.66      2.23 o 
   0   2   0       13.97       16.06      0.36 o 
   1   2   0       67.40       56.17      1.26 o 
   2   2   0    21344.73    18140.34    182.94 o 
   3   2   0       97.93       98.40      2.14 o 
   4   2   0     3632.20     3420.20     44.15 o 
   5   2   0     2905.17     3022.35     35.28 o 
   6   2   0      246.44      221.40      3.97 o 
   7   2   0      164.79      163.25      4.41 o 
   8   2   0     1469.82     1393.47     20.88 o 
   9   2   0        0.54        1.24      1.39 o 
  10   2   0       32.52       31.68      2.65 o 
  11   2   0      200.48      215.60      6.53 o 
  12   2   0        8.29        6.09      2.46 o 
   1   3   0     4024.18     3917.34     37.67 o 
   2   3   0       71.11       83.26      1.57 o 
   3   3   0       36.96       44.26      1.15 o 
   4   3   0        1.05        3.59      0.78 o 
   5   3   0      276.13      269.64      7.13 o 
   6   3   0      263.48      240.38      4.34 o 
   7   3   0      375.16      329.58      6.74 o 
   8   3   0        1.42        2.62      1.40 o 
   9   3   0       49.05       45.48      2.84 o 
  10   3   0      145.70      149.13      5.08 o 
  11   3   0       16.43       17.91      2.70 o 
  12   3   0        7.55        8.52      2.64 o 
   0   4   0     1900.83     1973.70     61.48 o 
   1   4   0     2193.27     2156.05     31.44 o 
   2   4   0     4219.95     4167.01     54.76 o 
   3   4   0     1364.87     1369.29     16.28 o 
   4   4   0     1618.22     1729.10     18.76 o 
   5   4   0      343.76      290.52      5.55 o 
   6   4   0      729.66      700.59      9.89 o 
   7   4   0     1040.82     1021.73     15.67 o 
   8   4   0        0.30       -1.09      1.09 o 
   9   4   0      219.64      236.50     10.33 o 
  10   4   0      104.04       97.19      4.19 o 
  11   4   0       45.36       49.78      4.01 o 
  12   4   0       43.92       49.73      4.26 o 
   1   5   0      296.87      316.33      3.91 o 
   2   5   0      250.46      289.72      5.20 o 
   3   5   0       14.88       13.28      1.03 o 
   4   5   0        7.79        4.01      0.57 o 
   5   5   0     1530.59     1634.68     18.04 o 
   6   5   0      243.61      271.11      4.83 o 
   7   5   0       24.40       26.91      1.95 o 
   8   5   0      351.36      339.53      7.24 o 
   9   5   0      171.26      169.06      5.20 o 
  10   5   0       37.57       36.78      3.26 o 
  11   5   0        1.95        4.85      2.19 o 
   0   6   0    14753.11    14467.25    642.09 o 
   1   6   0     1406.33     1434.92     15.45 o 
   2   6   0      503.05      545.76      7.15 o 
   3   6   0     1710.69     1644.47     17.87 o 
   4   6   0     3479.99     3640.22     38.36 o 
   5   6   0      557.03      525.47      6.79 o 
   6   6   0       12.14       37.62      4.24 o 
   7   6   0      111.69      103.78      3.58 o 
   8   6   0      364.09      350.68      7.45 o 
   9   6   0      717.31      696.97     14.65 o 
  10   6   0      236.90      236.48      7.75 o 
  11   6   0       13.30       18.29      2.93 o 
   1   7   0        0.16        1.30      0.38 o 
   2   7   0      619.27      595.99      7.78 o 
   3   7   0      160.03      197.79      3.11 o 
   4   7   0      174.72      147.04      6.59 o 
   5   7   0      649.77      697.18      9.45 o 
   6   7   0       22.46       28.51      1.60 o 
   7   7   0       29.27       55.18      5.79 o 
   8   7   0      368.39      335.68      8.59 o 
   9   7   0       45.44       49.68      3.80 o 
  10   7   0       64.48       60.59      5.55 o 
  11   7   0      127.34      131.60      6.12 o 
   0   8   0      121.82      173.08      3.75 o 
   1   8   0     5391.02     5275.40     54.67 o 
   2   8   0      266.11      230.56      3.69 o 
   3   8   0     1376.98     1421.92     15.82 o 
   4   8   0     1534.42     1496.40     16.75 o 
   5   8   0      849.22      790.03      9.74 o 
   6   8   0      253.50      224.40      5.71 o 
   7   8   0     1752.21     1654.16     32.60 o 
   8   8   0        2.76        9.79      1.89 o 
   9   8   0       65.36       72.49      4.08 o 
  10   8   0       48.01       52.10      3.83 o 
  11   8   0      188.93      187.20      7.18 o 
   1   9   0      268.09      300.77      4.46 o 
   2   9   0      486.68      523.14      7.13 o 
   3   9   0     1240.06     1328.20     14.94 o 
   4   9   0       55.58       52.85      1.95 o 
   5   9   0      156.48      172.60      3.27 o 
   6   9   0      164.46      180.23      6.37 o 
   7   9   0       26.37       30.67      2.05 o 
   8   9   0        0.02        0.45      1.33 o 
   9   9   0        1.14        3.05      1.82 o 
  10   9   0       34.05       35.25      3.35 o 
  11   9   0        3.04        3.09      2.27 o 
   0  10   0      125.93       97.52      2.89 o 
   1  10   0     1123.09     1144.48     14.27 o 
   2  10   0     4083.61     4185.19     48.06 o 
   3  10   0       84.98       78.96      1.91 o 
   4  10   0     1286.38     1233.71     16.21 o 
   5  10   0      176.75      170.01      3.65 o 
   6  10   0      379.34      364.70      6.37 o 
   7  10   0      100.48       96.87      3.42 o 
   8  10   0       12.76        4.67      1.73 o 
   9  10   0      572.67      535.08     12.40 o 
  10  10   0      327.57      326.72      9.55 o 
  11  10   0       23.38       22.45      4.42 o 
   1  11   0        3.15        0.59      0.48 o 
   2  11   0       15.40       20.14      1.08 o 
   3  11   0       42.58       34.70      1.52 o 
   4  11   0       22.88       21.54      1.39 o 
   5  11   0       83.38       87.19      2.58 o 
   6  11   0        6.56        8.44      1.40 o 
   7  11   0        6.54        4.93      1.28 o 
   8  11   0       56.88       54.34      3.46 o 
   9  11   0       40.30       47.29      3.55 o 
  10  11   0        1.87        0.81      2.66 o 
  11  11   0       11.55       15.36      4.01 o 
   0  12   0      692.97      727.25     12.58 o 
   1  12   0      193.14      176.99      3.09 o 
   2  12   0     1459.69     1376.82     15.62 o 
   3  12   0       19.42       23.75      1.22 o 
   4  12   0     2794.07     2761.94     29.99 o 
   5  12   0       14.06       15.41      1.49 o 
   6  12   0      666.04      666.15     11.42 o 
   7  12   0      238.92      243.55      5.93 o 
   8  12   0       36.63       36.16      3.08 o 
   9  12   0       87.46       86.99     11.19 o 
  10  12   0      108.01      123.38     12.73 o 
   1  13   0       23.31       41.51      1.55 o 
   2  13   0     1614.22     1635.84     18.39 o 
   3  13   0       54.75       73.51      2.40 o 
   4  13   0        5.98        6.71      1.07 o 
   5  13   0       32.87       35.69      2.08 o 
   6  13   0      327.66      326.36      7.00 o 
   7  13   0        1.61        3.61      1.70 o 
   8  13   0       21.72       24.48      6.46 o 
   9  13   0       27.72       40.69      4.57 o 
  10  13   0        5.84        8.21      4.44 o 
   0  14   0       40.03       38.53      2.08 o 
   1  14   0      350.69      314.86      5.14 o 
   2  14   0      769.55      791.19     10.97 o 
   3  14   0     2082.27     2037.15     22.69 o 
   4  14   0      152.58      140.81      3.81 o 
   5  14   0      136.60      140.25      3.65 o 
   6  14   0       36.04       35.64      2.88 o 
   7  14   0       15.80       25.83      2.69 o 
   8  14   0      310.73      309.42     15.24 o 
   9  14   0      374.73      390.85     13.40 o 
  10  14   0        0.71       -0.40      2.58 o 
   1  15   0       25.19       39.66      1.58 o 
   2  15   0      188.03      190.15      3.49 o 
   3  15   0      698.43      657.97     10.67 o 
   4  15   0      220.10      217.19      8.24 o 
   5  15   0       84.80       75.44      4.51 o 
   6  15   0       27.86       27.22      2.74 o 
   7  15   0       27.95       32.72      3.00 o 
   8  15   0        3.98        2.23      3.38 o 
   9  15   0        0.24       -2.89      2.89 o 
  10  15   0        0.80        1.08      2.72 o 
   0  16   0     1538.07     1519.79     29.60 o 
   1  16   0      100.54       87.98      3.80 o 
   2  16   0      532.61      517.93     10.58 o 
   3  16   0      229.75      210.28     13.78 o 
   4  16   0        6.57        6.51      1.44 o 
   5  16   0      625.49      609.05     11.09 o 
   6  16   0      583.34      566.44     12.65 o 
   7  16   0       48.35       57.43      3.83 o 
   8  16   0       34.28       38.90      4.50 o 
   9  16   0        2.46        2.03      2.66 o 
   1  17   0      117.85      121.99      3.22 o 
   2  17   0      235.04      238.39      6.35 o 
   3  17   0       24.53       25.12      2.16 o 
   4  17   0      408.13      390.11      8.13 o 
   5  17   0        1.79        1.00      1.34 o 
   6  17   0      118.26      126.76      7.19 o 
   7  17   0       27.60       35.82      6.49 o 
   8  17   0       45.40       39.25      4.67 o 
   9  17   0      102.95      105.27      7.00 o 
   0  18   0        9.23       31.83      5.02 o 
   1  18   0      427.74      391.83      7.81 o 
   2  18   0      573.43      582.41     11.27 o 
   3  18   0       45.38       49.08      2.70 o 
   4  18   0      106.28       97.14      4.34 o 
   5  18   0      104.41       99.49      3.97 o 
   6  18   0      329.50      335.84      9.31 o 
   7  18   0      131.07      126.04      5.74 o 
   8  18   0       40.41       40.94      4.71 o 
   9  18   0       46.41       47.45      6.37 o 
   1  19   0      148.14      155.10      7.64 o 
   2  19   0        2.16        3.44      1.52 o 
   3  19   0       20.10       20.62      2.64 o 
   4  19   0       96.22       88.39      3.70 o 
   5  19   0       87.77       87.62      3.84 o 
   6  19   0      140.07      139.45      5.79 o 
   7  19   0      230.85      232.63      7.88 o 
   8  19   0       53.93       69.31      5.98 o 
   0  20   0      428.46      417.70     18.71 o 
   1  20   0      655.12      630.51     14.55 o 
   2  20   0       25.86       28.58      5.01 o 
   3  20   0       16.60       17.80      2.41 o 
   4  20   0        5.75        6.42      1.67 o 
   5  20   0       40.85       43.38      2.91 o 
   6  20   0      136.36      155.27      6.27 o 
   7  20   0      258.58      247.09      8.25 o 
   8  20   0       50.20       50.98      5.45 o 
   1  21   0      618.41      639.67     17.87 o 
   2  21   0      518.99      520.25     15.35 o 
   3  21   0        8.46        9.70      2.42 o 
   4  21   0       27.44       28.29      3.52 o 
   5  21   0       16.81       13.82      2.40 o 
   6  21   0       88.93       94.60      5.06 o 
   7  21   0        0.18        2.78      2.19 o 
   0  22   0      394.19      368.31     17.94 o 
   1  22   0       52.47       63.43      5.39 o 
   2  22   0      271.49      249.04     15.92 o 
   3  22   0      127.27      118.64      5.42 o 
   4  22   0      136.80      140.80      6.01 o 
   5  22   0       63.85       63.32      5.32 o 
   6  22   0      175.68      202.96      9.55 o 
   7  22   0        0.08        2.96      2.50 o 
   1  23   0       42.38       53.85     12.25 o 
   2  23   0        6.80        6.97      2.79 o 
   3  23   0        7.47        8.88      2.86 o 
   4  23   0        8.26       10.36      2.37 o 
   5  23   0        2.61        8.72      3.86 o 
   6  23   0       13.55       18.12      3.73 o 
   0  24   0        5.97        8.10      4.05 o 
   1  24   0      132.45      162.26      8.53 o 
   2  24   0      305.54      302.33     28.17 o 
   3  24   0        4.53       12.80      3.24 o 
   4  24   0       18.95       21.66      3.75 o 
   5  24   0       48.40       62.59      8.59 o 
   1  25   0        0.09        3.22      3.09 o 
   2  25   0        5.34        2.85      2.38 o 
   3  25   0        7.09        7.17      2.99 o 
   4  25   0       13.62       17.79      3.54 o 
   0  26   0       36.34       42.25      7.14 o 
   1  26   0       78.92       87.43      8.87 o 
   2  26   0        0.11        1.71      2.32 o 
   3  26   0       65.62       58.87      5.69 o 
   1  27   0       12.11       11.77      3.57 o 
   2  27   0       21.48       32.72      4.77 o 
 -12   1   1       33.55       32.46      3.20 o 
 -11   1   1       12.59       10.51      2.15 o 
 -10   1   1       33.56       39.15      2.85 o 
  -9   1   1      224.42      211.26      7.13 o 
  -8   1   1      162.84      144.79      4.54 o 
  -7   1   1      254.23      249.25      5.62 o 
  -6   1   1       17.76       18.83      1.59 o 
  -5   1   1      581.17      610.98      8.34 o 
  -4   1   1      146.68      142.46      2.67 o 
  -3   1   1     5489.56     5478.54     56.76 o 
  -2   1   1     1662.66     1566.99     18.87 o 
  -1   1   1       76.00       78.24      1.55 o 
   0   1   1      472.22      504.68      5.77 o 
   1   1   1       11.19       16.39      0.57 o 
   2   1   1     1749.19     1859.03     21.53 o 
   3   1   1       44.71       53.68      1.26 o 
   4   1   1     1040.36     1178.35     13.17 o 
   5   1   1       12.87       17.81      0.89 o 
   6   1   1        4.01        7.96      1.06 o 
   7   1   1      270.80      255.67      5.74 o 
   8   1   1       50.92       41.60      2.51 o 
   9   1   1       92.62       88.55      3.76 o 
  10   1   1      143.93      146.67      5.78 o 
  11   1   1        2.22        3.28      1.82 o 
 -12   2   1        2.45       -0.48      1.95 o 
 -11   2   1       46.50       49.27      3.42 o 
 -10   2   1       13.25       11.90      2.03 o 
  -9   2   1      926.41      891.98     14.95 o 
  -8   2   1      781.13      772.33     12.97 o 
  -7   2   1       37.72       38.80      2.29 o 
  -6   2   1        1.52        1.22      0.77 o 
  -5   2   1      148.11      162.01      3.16 o 
  -4   2   1     2768.30     2875.47     36.54 o 
  -3   2   1      348.51      346.56      4.76 o 
  -2   2   1    12561.30    12066.40    188.06 o 
  -1   2   1     3761.07     3774.31     39.05 o 
   0   2   1     3563.58     3580.50     38.61 o 
   1   2   1     3353.02     3475.08     39.46 o 
   2   2   1     1515.35     1569.17     16.75 o 
   3   2   1        0.08        0.24      0.37 o 
   4   2   1      403.27      462.31      5.80 o 
   5   2   1       51.73       53.08      1.45 o 
   6   2   1      164.70      171.01      3.50 o 
   7   2   1      236.58      209.93      5.15 o 
   8   2   1      147.14      137.88      4.31 o 
   9   2   1      743.29      725.41     17.46 o 
  10   2   1        2.17        1.70      1.57 o 
  11   2   1        6.19        8.85      2.36 o 
 -12   3   1       17.11       18.01      3.14 o 
 -11   3   1       45.00       48.14      3.39 o 
 -10   3   1        4.38        6.20      1.80 o 
  -9   3   1       46.39       46.97      2.85 o 
  -8   3   1      336.64      340.68      7.69 o 
  -7   3   1       48.28       39.47      2.62 o 
  -6   3   1       26.37       26.23      1.52 o 
  -5   3   1     1601.09     1712.03     20.76 o 
  -4   3   1      198.86      169.49      2.89 o 
  -3   3   1      393.87      367.89      7.65 o 
  -2   3   1     2117.61     2009.24     21.25 o 
  -1   3   1     3262.59     3348.06     34.78 o 
   0   3   1     3669.05     3722.49     41.48 o 
   1   3   1    16288.04    14751.56    234.43 o 
   2   3   1      368.91      379.83      4.67 o 
   3   3   1      163.77      152.87      2.45 o 
   4   3   1        0.31        3.12      0.61 o 
   5   3   1       17.55       26.60      1.11 o 
   6   3   1      598.35      603.17      8.72 o 
   7   3   1       50.65       51.57      2.55 o 
   8   3   1       13.00       15.15      1.82 o 
   9   3   1      129.80      138.40      4.60 o 
  10   3   1      103.11       99.47      4.89 o 
  11   3   1       16.57       17.90      3.17 o 
 -12   4   1       55.67       57.41      6.84 o 
 -11   4   1        9.67        9.20      2.25 o 
 -10   4   1        9.33        8.21      1.97 o 
  -9   4   1       49.01       45.46      2.84 o 
  -8   4   1       61.08       51.00      2.79 o 
  -7   4   1        1.35        2.78      1.22 o 
  -6   4   1       46.54       49.78      1.91 o 
  -5   4   1        6.26       12.42      0.98 o 
  -4   4   1     1051.50     1161.28     13.07 o 
  -3   4   1       68.24       77.70      1.65 o 
  -2   4   1    16058.29    16017.29    278.15 o 
  -1   4   1     1468.01     1545.67     16.50 o 
   0   4   1    10368.05    10232.11    179.45 o 
   1   4   1      333.49      372.86      4.83 o 
   2   4   1      191.42      212.73      3.13 o 
   3   4   1       11.98       14.74      0.77 o 
   4   4   1     1979.58     2106.65     22.74 o 
   5   4   1     1049.39     1108.66     12.77 o 
   6   4   1        7.36        9.64      1.37 o 
   7   4   1      426.47      398.21      7.69 o 
   8   4   1        1.38        0.40      1.21 o 
   9   4   1      221.95      214.05      8.16 o 
  10   4   1       75.45       82.32      4.58 o 
  11   4   1       34.36       36.10      3.64 o 
 -12   5   1        8.36       11.45      2.89 o 
 -11   5   1       38.23       38.02      3.59 o 
 -10   5   1       29.67       39.13      3.42 o 
  -9   5   1       18.41       16.60      2.15 o 
  -8   5   1        0.66       -1.06      1.14 o 
  -7   5   1      380.59      387.46      8.81 o 
  -6   5   1       51.95       49.02      2.23 o 
  -5   5   1       72.51       72.88      2.70 o 
  -4   5   1      238.13      286.37      7.73 o 
  -3   5   1     1485.94     1557.14     16.99 o 
  -2   5   1     2326.53     2416.47     25.58 o 
  -1   5   1    13866.15    13338.05    283.97 o 
   0   5   1     1600.79     1655.78     17.69 o 
   1   5   1      215.03      226.55      3.15 o 
   2   5   1     2171.15     2194.89     21.54 o 
   3   5   1     1281.59     1350.72     14.83 o 
   4   5   1      707.44      773.13      9.97 o 
   5   5   1        8.66       10.04      0.88 o 
   6   5   1       19.30       11.62      1.16 o 
   7   5   1       89.70       98.84      4.93 o 
   8   5   1      301.78      284.52      7.07 o 
   9   5   1       28.33       26.62      2.75 o 
  10   5   1       28.55       24.23      2.95 o 
  11   5   1       52.02       48.41      4.06 o 
 -12   6   1       27.23       32.52      3.78 o 
 -11   6   1       20.28       22.68      3.71 o 
 -10   6   1        8.49        6.97      1.91 o 
  -9   6   1      246.22      242.17      6.38 o 
  -8   6   1       77.84       67.36      3.21 o 
  -7   6   1       42.48       43.33      2.32 o 
  -6   6   1        3.54        3.86      0.97 o 
  -5   6   1       80.42       65.49      1.75 o 
  -4   6   1        0.54        0.51      0.53 o 
  -3   6   1        4.11        1.47      0.54 o 
  -2   6   1       17.55       20.50      1.04 o 
  -1   6   1     1444.06     1530.50     16.51 o 
   0   6   1       45.43       34.16      0.95 o 
   1   6   1      795.69      762.71      8.63 o 
   2   6   1       58.79       51.33      1.45 o 
   3   6   1      329.70      350.47      4.63 o 
   4   6   1      393.93      412.74      5.51 o 
   5   6   1       84.06       94.30      2.22 o 
   6   6   1      277.89      289.67      5.23 o 
   7   6   1       56.21       50.72      2.53 o 
   8   6   1      489.26      447.44     10.43 o 
   9   6   1      144.87      138.63      5.52 o 
  10   6   1       13.89       13.77      2.51 o 
  11   6   1       21.66       24.14      3.46 o 
 -11   7   1       48.65       58.08      4.22 o 
 -10   7   1       21.89       17.73      2.61 o 
  -9   7   1       53.41       58.96      3.96 o 
  -8   7   1        2.70        1.54      1.27 o 
  -7   7   1      330.01      342.87      8.67 o 
  -6   7   1     1055.79     1048.93     16.41 o 
  -5   7   1      561.18      549.30      8.73 o 
  -4   7   1       38.59       52.94      1.64 o 
  -3   7   1     5601.20     5981.88     62.10 o 
  -2   7   1      125.91      149.62      2.55 o 
  -1   7   1     1697.32     1743.14     18.78 o 
   0   7   1      239.82      236.29      3.26 o 
   1   7   1      267.53      267.35      2.91 o 
   2   7   1      546.34      596.58      7.90 o 
   3   7   1      936.71      924.54     10.62 o 
   4   7   1      457.88      438.48      6.52 o 
   5   7   1       68.03       62.94      1.88 o 
   6   7   1     1107.98     1174.49     15.39 o 
   7   7   1      418.14      418.92      8.03 o 
   8   7   1       56.29       53.63      3.43 o 
   9   7   1       36.14       34.64      3.07 o 
  10   7   1        0.54        0.34      1.80 o 
  11   7   1       79.72       78.25      8.44 o 
 -11   8   1       25.15       23.43      3.15 o 
 -10   8   1        0.27       -0.78      1.60 o 
  -9   8   1       53.71       46.60      3.47 o 
  -8   8   1      204.62      204.31      5.56 o 
  -7   8   1       78.42       79.45      2.75 o 
  -6   8   1      105.86      110.95      3.74 o 
  -5   8   1       65.42       73.02      2.03 o 
  -4   8   1      342.31      314.05      4.68 o 
  -3   8   1      298.10      272.26      4.08 o 
  -2   8   1        9.39        7.50      0.69 o 
  -1   8   1      638.13      581.19      7.05 o 
   0   8   1     1714.78     1814.26     19.53 o 
   1   8   1      830.74      853.55     11.36 o 
   2   8   1      274.88      303.18      4.68 o 
   3   8   1      188.89      175.70      2.88 o 
   4   8   1       60.20       57.08      1.75 o 
   5   8   1      246.13      253.01      4.15 o 
   6   8   1       90.29       80.70      3.06 o 
   7   8   1        0.33       -1.22      1.22 o 
   8   8   1       71.84       61.40      3.66 o 
   9   8   1       32.84       32.83      3.07 o 
  10   8   1        5.01        3.81      2.03 o 
  11   8   1        0.12        0.74      4.44 o 
 -11   9   1       76.03       68.60      4.62 o 
 -10   9   1        6.08        7.16      2.19 o 
  -9   9   1       28.33       25.37      2.81 o 
  -8   9   1        4.50        5.54      1.52 o 
  -7   9   1      481.85      474.39     12.94 o 
  -6   9   1      376.40      358.67      9.65 o 
  -5   9   1      147.45      144.56      3.03 o 
  -4   9   1      565.95      543.11      7.16 o 
  -3   9   1      439.80      425.72      5.81 o 
  -2   9   1        3.12        4.27      0.65 o 
  -1   9   1     2022.63     2102.78     22.65 o 
   0   9   1     1361.18     1436.03     17.23 o 
   1   9   1      482.63      461.36      5.76 o 
   2   9   1      386.07      381.24      5.68 o 
   3   9   1      682.15      689.18      9.35 o 
   4   9   1      112.71      122.96      2.53 o 
   5   9   1       94.01      104.20      2.51 o 
   6   9   1      190.58      194.63      4.82 o 
   7   9   1     1427.87     1395.37     26.15 o 
   8   9   1       45.79       49.33      3.32 o 
   9   9   1        0.41       -0.51      1.58 o 
  10   9   1       62.71       65.06      5.57 o 
  11   9   1        0.36        2.35      2.79 o 
 -11  10   1        0.99        0.96      2.06 o 
 -10  10   1        5.47        4.07      2.10 o 
  -9  10   1        0.03        2.41      1.75 o 
  -8  10   1       83.86       83.55      4.18 o 
  -7  10   1      146.75      128.04      3.60 o 
  -6  10   1      131.88      120.98      3.37 o 
  -5  10   1       34.95       30.79      1.51 o 
  -4  10   1       61.05       40.94      1.84 o 
  -3  10   1      208.68      220.79      3.68 o 
  -2  10   1     3448.07     3747.16     39.60 o 
  -1  10   1      303.89      341.31      5.13 o 
   0  10   1      138.84      155.26      2.63 o 
   1  10   1       50.18       78.16      2.50 o 
   2  10   1      493.84      565.97     11.39 o 
   3  10   1       95.43       88.90      2.34 o 
   4  10   1      167.97      174.94      3.07 o 
   5  10   1        0.40       -0.46      0.83 o 
   6  10   1        3.15        2.88      1.20 o 
   7  10   1        1.02        2.69      1.24 o 
   8  10   1       34.61       37.68      3.03 o 
   9  10   1        3.68        5.87      2.72 o 
  10  10   1       30.30       23.11      4.15 o 
  11  10   1        2.78        2.10      4.73 o 
 -11  11   1       32.18       28.17      7.04 o 
 -10  11   1       62.47       75.55      4.63 o 
  -9  11   1      131.23      129.54      5.58 o 
  -8  11   1       14.34       15.75      2.29 o 
  -7  11   1       65.36       58.55      3.87 o 
  -6  11   1        0.05        1.08      1.03 o 
  -5  11   1        0.29       -0.20      0.70 o 
  -4  11   1      126.74      135.85      2.92 o 
  -3  11   1        0.84       -0.09      0.58 o 
  -2  11   1      505.87      506.53      6.69 o 
  -1  11   1      307.17      294.71      4.32 o 
   0  11   1      485.67      531.39      8.07 o 
   1  11   1       92.47       97.50      1.95 o 
   2  11   1     1691.36     1691.51     20.65 o 
   3  11   1     1564.83     1589.98     19.71 o 
   4  11   1      366.61      362.77      6.07 o 
   5  11   1      341.14      329.80      5.81 o 
   6  11   1       25.87       18.39      1.77 o 
   7  11   1        8.69        9.57      1.55 o 
   8  11   1       96.96       88.03      5.80 o 
   9  11   1       30.79       24.65      8.01 o 
  10  11   1        3.93        0.02      2.58 o 
 -11  12   1       43.62       65.32      5.96 o 
 -10  12   1       88.26       83.10     10.61 o 
  -9  12   1        0.55       -0.37      1.66 o 
  -8  12   1       37.67       38.91      3.14 o 
  -7  12   1       64.87       61.70      2.94 o 
  -6  12   1      138.84      141.45      4.79 o 
  -5  12   1       26.12       21.60      1.39 o 
  -4  12   1        4.01        7.48      1.00 o 
  -3  12   1      177.54      160.04      3.16 o 
  -2  12   1      122.33      150.30      2.94 o 
  -1  12   1        8.25       13.36      0.92 o 
   0  12   1      882.53      940.72     11.06 o 
   1  12   1       28.18       36.24      1.19 o 
   2  12   1       92.76      110.07      2.64 o 
   3  12   1      964.00      955.40     12.71 o 
   4  12   1      711.10      660.74      9.63 o 
   5  12   1       39.41       36.77      1.91 o 
   6  12   1       64.93       64.74      3.62 o 
   7  12   1       97.54      108.49      4.77 o 
   8  12   1      266.71      262.84     10.30 o 
   9  12   1       42.48       37.08      5.11 o 
  10  12   1        6.29       10.17      5.60 o 
 -10  13   1        0.17        6.51      3.19 o 
  -9  13   1        0.72       -2.62      3.38 o 
  -8  13   1       66.90       63.01      3.81 o 
  -7  13   1       42.69       53.94      2.85 o 
  -6  13   1      383.84      378.11      9.97 o 
  -5  13   1       84.88       80.47      2.44 o 
  -4  13   1      253.55      268.33      4.57 o 
  -3  13   1        3.86        6.63      0.92 o 
  -2  13   1      136.75      124.65      2.71 o 
  -1  13   1       24.92       26.62      1.24 o 
   0  13   1      384.57      390.73      5.46 o 
   1  13   1      778.57      853.33     10.23 o 
   2  13   1       46.09       37.29      1.58 o 
   3  13   1       12.29       10.07      1.51 o 
   4  13   1       50.08       49.73      2.06 o 
   5  13   1        0.74        0.66      1.17 o 
   6  13   1       13.51        9.82      2.04 o 
   7  13   1       12.56        4.71      3.47 o 
   8  13   1      373.02      372.89     12.61 o 
   9  13   1       75.62       70.29      5.92 o 
  10  13   1        2.38        5.21      3.00 o 
 -10  14   1       12.47       12.14      3.61 o 
  -9  14   1       95.09       74.35      5.85 o 
  -8  14   1      248.02      226.98     18.23 o 
  -7  14   1       75.60       82.14      4.40 o 
  -6  14   1      243.57      260.19      9.08 o 
  -5  14   1      212.82      198.05      4.47 o 
  -4  14   1       16.28       10.16      1.39 o 
  -3  14   1      106.28       99.05      2.54 o 
  -2  14   1      961.14      907.10     11.14 o 
  -1  14   1      114.19      118.52      3.18 o 
   0  14   1      118.68      138.51      4.48 o 
   1  14   1      235.58      253.90      4.00 o 
   2  14   1      115.26      119.52      3.66 o 
   3  14   1        3.74        2.22      1.22 o 
   4  14   1      194.87      187.51      4.99 o 
   5  14   1      736.57      771.62     12.99 o 
   6  14   1       70.56       69.82      4.00 o 
   7  14   1        5.48       10.00      6.95 o 
   8  14   1       79.11       81.46      7.33 o 
   9  14   1       32.52       27.04      4.30 o 
  10  14   1       35.23       32.74      4.83 o 
 -10  15   1       53.22       60.11      5.87 o 
  -9  15   1       80.99       74.08      5.91 o 
  -8  15   1        1.63        5.28      2.50 o 
  -7  15   1      316.91      315.10      8.61 o 
  -6  15   1      194.93      166.33      4.89 o 
  -5  15   1        0.62        3.63      1.12 o 
  -4  15   1      275.95      260.10      9.58 o 
  -3  15   1       80.53       82.24      2.39 o 
  -2  15   1      380.20      360.33      6.09 o 
  -1  15   1      370.23      372.28      5.57 o 
   0  15   1       21.64       20.38      1.43 o 
   1  15   1       14.93       14.36      1.16 o 
   2  15   1       10.28        6.55      1.39 o 
   3  15   1      164.68      152.01      4.42 o 
   4  15   1        9.71       10.92      1.70 o 
   5  15   1       62.76       62.73      3.04 o 
   6  15   1        1.90       -0.05      2.10 o 
   7  15   1     1144.11     1126.70     26.79 o 
   8  15   1       42.68       39.92      4.61 o 
   9  15   1        9.96        9.16      3.34 o 
 -10  16   1        9.25        8.87      3.54 o 
  -9  16   1        2.16        0.45      2.66 o 
  -8  16   1       38.02       43.72      4.43 o 
  -7  16   1        3.70        0.67      1.62 o 
  -6  16   1      570.12      563.74     12.49 o 
  -5  16   1      531.31      509.49      9.89 o 
  -4  16   1       44.21       42.07      2.08 o 
  -3  16   1      148.93      147.68      3.66 o 
  -2  16   1       84.28      105.26      2.68 o 
  -1  16   1        3.66        3.99      0.88 o 
   0  16   1     1252.38     1265.50     17.09 o 
   1  16   1        0.60        0.42      1.03 o 
   2  16   1      167.14      176.25      5.37 o 
   3  16   1      293.13      294.62      6.61 o 
   4  16   1        7.26        3.76      1.62 o 
   5  16   1        6.65        7.76      1.70 o 
   6  16   1        0.15        0.47      1.74 o 
   7  16   1       48.10       61.18      4.08 o 
   8  16   1        1.26       -2.11      2.11 o 
   9  16   1       61.61       66.34      6.13 o 
  -9  17   1       48.30       46.38      5.00 o 
  -8  17   1      155.33      171.88      9.74 o 
  -7  17   1      151.40      142.83      6.99 o 
  -6  17   1       58.68       61.74      4.36 o 
  -5  17   1        0.94        1.62      1.34 o 
  -4  17   1       63.15       59.77      2.91 o 
  -3  17   1        5.96        2.28      1.11 o 
  -2  17   1      951.14      977.29     13.32 o 
  -1  17   1      154.40      143.09      3.77 o 
   0  17   1      392.47      414.01      6.98 o 
   1  17   1      108.81      102.80      3.60 o 
   2  17   1      378.47      368.05      8.68 o 
   3  17   1       13.69       15.40      1.82 o 
   4  17   1        0.41        1.75      1.25 o 
   5  17   1      293.32      308.74      7.25 o 
   6  17   1      172.97      165.94      7.84 o 
   7  17   1       58.89       73.91      4.55 o 
   8  17   1      154.48      179.49      8.93 o 
   9  17   1        5.35        6.46      3.27 o 
  -9  18   1        0.74        3.29      4.92 o 
  -8  18   1        8.13        6.90      5.31 o 
  -7  18   1       17.28       17.88      2.74 o 
  -6  18   1        5.83        4.97      2.33 o 
  -5  18   1        0.21        1.90      1.36 o 
  -4  18   1      276.12      276.29      6.56 o 
  -3  18   1       50.65       36.85      2.68 o 
  -2  18   1        5.46        5.16      1.60 o 
  -1  18   1      630.73      593.73      9.21 o 
   0  18   1       27.46       27.02      3.20 o 
   1  18   1        4.92        8.41      1.53 o 
   2  18   1        8.66        9.79      1.98 o 
   3  18   1       35.35       29.90      2.34 o 
   4  18   1        0.02        1.45      1.36 o 
   5  18   1       86.90       91.16      3.90 o 
   6  18   1        2.07        0.51      2.25 o 
   7  18   1      110.23      125.04      5.84 o 
   8  18   1      147.31      166.59     11.09 o 
  -8  19   1        3.25        2.77      2.72 o 
  -7  19   1       25.81       38.54      4.08 o 
  -6  19   1       14.89       17.56      2.91 o 
  -5  19   1      298.54      282.91      7.61 o 
  -4  19   1      138.87      139.08      5.49 o 
  -3  19   1      744.68      739.14     19.24 o 
  -2  19   1      238.55      236.32      8.38 o 
  -1  19   1        4.78        4.82      3.86 o 
   0  19   1        0.18        1.41      1.19 o 
   1  19   1      188.70      202.33      5.41 o 
   2  19   1       32.48       29.74      2.59 o 
   3  19   1       11.28        8.30      1.75 o 
   4  19   1       83.09       84.62      4.20 o 
   5  19   1      313.00      314.03      8.66 o 
   6  19   1       39.35       43.85      8.33 o 
   7  19   1       23.60       35.84      4.15 o 
   8  19   1       18.45        7.23      3.41 o 
  -8  20   1       16.18       10.84      8.49 o 
  -7  20   1        5.41        8.42      2.37 o 
  -6  20   1       58.28       57.27     12.25 o 
  -5  20   1        9.16       10.78      2.27 o 
  -4  20   1        0.53        3.99      1.69 o 
  -3  20   1       66.06       62.88      3.80 o 
  -2  20   1      113.40      106.72      5.65 o 
  -1  20   1      419.42      374.88     12.28 o 
   0  20   1      243.16      255.56      7.43 o 
   1  20   1        0.64        2.99      1.59 o 
   2  20   1        1.51        1.01      1.32 o 
   3  20   1      193.48      195.15      5.68 o 
   4  20   1        0.34        3.56      1.93 o 
   5  20   1        0.64       -0.56      1.56 o 
   6  20   1       79.26       88.39      5.08 o 
   7  20   1       17.86       14.97      3.67 o 
   8  20   1        1.85        5.11      3.27 o 
  -7  21   1       30.87       33.11      4.37 o 
  -6  21   1       12.88       20.00      3.68 o 
  -5  21   1        0.29        3.52      1.85 o 
  -4  21   1      172.78      174.26      6.45 o 
  -3  21   1        3.55        3.63      1.79 o 
  -2  21   1        6.87        5.58      2.44 o 
  -1  21   1       14.67        8.30      3.86 o 
   0  21   1      111.31       94.34      8.68 o 
   1  21   1       21.17       23.90      2.72 o 
   2  21   1       34.39       32.76      3.09 o 
   3  21   1      525.42      519.91     11.91 o 
   4  21   1        2.97        6.74      3.09 o 
   5  21   1        8.45        5.79      2.18 o 
   6  21   1        0.49       -1.83      1.85 o 
   7  21   1       23.79       34.39      3.71 o 
  -7  22   1       13.26       14.55      3.41 o 
  -6  22   1        2.88        4.40      2.72 o 
  -5  22   1        0.39        2.57      1.89 o 
  -4  22   1      184.96      194.02      7.40 o 
  -3  22   1        7.52       11.01      2.93 o 
  -2  22   1       17.99       23.55      3.75 o 
  -1  22   1        1.04       -1.76      1.76 o 
   0  22   1        0.49       -2.51      2.51 o 
   1  22   1       41.80       37.43      6.17 o 
   2  22   1      110.18      116.60      6.39 o 
   3  22   1       16.93       15.31      2.99 o 
   4  22   1        0.07        0.07      1.66 o 
   5  22   1       90.87       91.13      5.17 o 
   6  22   1       82.85       76.77      5.64 o 
  -6  23   1      114.32      117.53      7.91 o 
  -5  23   1        5.03        7.50      2.79 o 
  -4  23   1        0.00       -0.16      2.09 o 
  -3  23   1      145.52      162.76      9.07 o 
  -2  23   1       71.30       64.62      5.52 o 
  -1  23   1      111.06      102.19      9.45 o 
   0  23   1      128.07      116.96      8.49 o 
   1  23   1       55.89       51.55      5.04 o 
   2  23   1       10.57        8.72      2.93 o 
   3  23   1       17.25       19.45      3.40 o 
   4  23   1       15.59       21.43      2.95 o 
   5  23   1       87.84       78.15      6.13 o 
   6  23   1       88.96       86.90     12.64 o 
  -5  24   1        2.69        5.79      4.44 o 
  -4  24   1      100.45      110.15     15.53 o 
  -3  24   1      116.06      129.59      7.55 o 
  -2  24   1       64.65       64.44      5.59 o 
  -1  24   1       53.91       55.18      5.25 o 
   0  24   1       16.96       23.64      3.95 o 
   1  24   1        0.88        1.16      2.38 o 
   2  24   1      266.46      252.39     10.75 o 
   3  24   1      129.66      138.47      7.82 o 
   4  24   1       10.71       14.66      2.74 o 
   5  24   1        7.61        7.22      4.44 o 
  -5  25   1       96.16      120.97     11.19 o 
  -4  25   1       18.28       24.65      4.53 o 
  -3  25   1      205.66      223.19     10.23 o 
  -2  25   1        5.99        4.22      3.18 o 
  -1  25   1      271.94      266.93     11.46 o 
   0  25   1       22.10       26.62      4.30 o 
   1  25   1       67.41       77.69      6.41 o 
   2  25   1        5.08        9.27      3.07 o 
   3  25   1       19.00       27.75      4.30 o 
   4  25   1       22.02       32.87     13.89 o 
  -3  26   1       10.73       16.49      3.75 o 
  -2  26   1      154.12      179.97      9.41 o 
  -1  26   1       45.09       42.84      5.11 o 
   0  26   1       10.69       11.39      3.54 o 
   1  26   1       47.98       50.17      5.46 o 
   2  26   1        1.31        4.17      2.72 o 
   3  26   1        8.66       18.03      3.75 o 
  -1  27   1        0.20        4.52      4.34 o 
   0  27   1        5.35        8.01      3.27 o 
   1  27   1        1.11        0.36      2.51 o 
 -12   0   2        7.49        3.72      3.10 o 
 -11   0   2        0.29       -2.27      2.27 o 
 -10   0   2      379.36      368.21     12.07 o 
  -9   0   2       22.00       22.07      3.13 o 
  -8   0   2     1567.58     1520.98     48.43 o 
  -7   0   2      510.85      490.52     20.26 o 
  -6   0   2       77.18       60.50      2.26 o 
  -5   0   2     1963.21     1951.33     30.12 o 
  -4   0   2     1020.20     1049.11     16.91 o 
  -3   0   2     3921.75     3799.90     69.09 o 
  -2   0   2     4731.29     4529.44     81.10 o 
  -1   0   2     2460.13     2368.70     43.04 o 
   0   0   2    19352.39    18348.00    501.48 o 
   1   0   2     2489.41     2423.15     36.16 o 
   2   0   2     1063.48     1158.19     18.12 o 
   3   0   2     6593.71     6811.02     99.58 o 
   4   0   2      348.53      335.90      6.74 o 
   5   0   2     3919.90     3827.27     57.40 o 
   6   0   2        5.98        6.44      1.57 o 
   7   0   2       45.16       38.88      3.27 o 
   8   0   2      296.99      269.16     20.35 o 
   9   0   2       16.05        8.82      2.44 o 
  10   0   2       17.59       26.47      5.31 o 
  11   0   2       58.04       59.04      7.52 o 
 -12   1   2        3.54        1.83      2.19 o 
 -11   1   2       10.84       14.90      2.48 o 
 -10   1   2        1.48        1.63      1.58 o 
  -9   1   2        0.08       -0.68      1.30 o 
  -8   1   2      168.41      154.74      4.67 o 
  -7   1   2      501.33      461.43      8.65 o 
  -6   1   2      114.79      119.87      2.98 o 
  -5   1   2     1790.02     1876.62     20.56 o 
  -4   1   2        8.43        8.08      0.70 o 
  -3   1   2      145.12       95.16      3.31 o 
  -2   1   2     1047.32     1058.28     14.25 o 
  -1   1   2      382.04      324.13      4.62 o 
   0   1   2       75.02      100.47      2.36 o 
   1   1   2    12847.09    13040.40    147.29 o 
   2   1   2      984.31      956.64     10.76 o 
   3   1   2       69.60       76.22      2.60 o 
   4   1   2     1486.27     1479.48     16.48 o 
   5   1   2       28.14       41.37      2.13 o 
   6   1   2      485.14      498.70      6.78 o 
   7   1   2      297.76      285.44      7.02 o 
   8   1   2        0.22        2.04      1.32 o 
   9   1   2      132.98      126.69      4.44 o 
  10   1   2       32.65       36.60      3.82 o 
  11   1   2        0.05       -1.18      1.89 o 
 -12   2   2       23.24       24.49      3.40 o 
 -11   2   2      224.84      233.23      8.41 o 
 -10   2   2       22.92       18.01      2.31 o 
  -9   2   2        1.39        1.30      1.46 o 
  -8   2   2     1286.33     1212.44     18.73 o 
  -7   2   2      346.01      338.93      7.06 o 
  -6   2   2      517.39      504.60      7.59 o 
  -5   2   2     1114.82     1115.62     12.83 o 
  -4   2   2     1192.42     1258.93     14.16 o 
  -3   2   2     8938.18     8782.18     98.97 o 
  -2   2   2     1976.09     1985.15     21.21 o 
  -1   2   2    15763.09    15360.92    219.50 o 
   0   2   2       45.23       48.20      1.48 o 
   1   2   2     7552.23     7774.23     80.27 o 
   2   2   2     1267.59     1386.19     18.60 o 
   3   2   2      854.85      795.49      9.29 o 
   4   2   2       11.61        8.78      0.80 o 
   5   2   2     4560.81     4759.31     50.05 o 
   6   2   2        1.18        2.99      0.89 o 
   7   2   2      743.94      745.53     12.34 o 
   8   2   2       30.41       43.45      2.62 o 
   9   2   2       96.00       88.38      3.85 o 
  10   2   2        0.15        1.69      2.51 o 
  11   2   2       11.43       13.63      3.40 o 
 -12   3   2       22.74       29.56      3.23 o 
 -11   3   2       67.79       69.24      4.45 o 
 -10   3   2        0.13       -0.09      1.66 o 
  -9   3   2      303.72      297.67      7.17 o 
  -8   3   2      425.80      404.94      8.34 o 
  -7   3   2      534.08      542.88     10.66 o 
  -6   3   2       38.88       33.94      2.51 o 
  -5   3   2      805.08      889.40     10.56 o 
  -4   3   2       32.78       40.68      2.67 o 
  -3   3   2     4805.62     4693.92     48.93 o 
  -2   3   2      356.96      373.03      5.15 o 
  -1   3   2    13483.20    13293.19    136.97 o 
   0   3   2     2864.53     2713.05     28.52 o 
   1   3   2      453.65      435.33      6.40 o 
   2   3   2     5036.25     5300.89     54.95 o 
   3   3   2      319.93      355.46      4.80 o 
   4   3   2       66.12       65.18      1.78 o 
   5   3   2       41.68       47.29      1.66 o 
   6   3   2      680.04      685.78      9.83 o 
   7   3   2       33.26       31.17      2.11 o 
   8   3   2      456.02      428.26      8.60 o 
   9   3   2      201.94      195.61      6.56 o 
  10   3   2      114.12      132.25      8.62 o 
  11   3   2       77.95       84.64      5.04 o 
 -12   4   2       83.78      108.56      8.94 o 
 -11   4   2       32.42       32.88      3.17 o 
 -10   4   2      346.42      338.14     10.12 o 
  -9   4   2      270.85      258.58      7.60 o 
  -8   4   2        6.27        4.95      1.64 o 
  -7   4   2      122.60      111.07      4.69 o 
  -6   4   2     3102.88     3125.11     33.66 o 
  -5   4   2        0.66        0.77      0.60 o 
  -4   4   2      766.91      778.11      9.35 o 
  -3   4   2     6515.11     6628.77     68.60 o 
  -2   4   2      291.96      298.28      4.08 o 
  -1   4   2        0.45        0.58      0.38 o 
   0   4   2     2368.46     2359.45     24.99 o 
   1   4   2    12954.18    13363.67    149.83 o 
   2   4   2     3579.50     3700.76     38.73 o 
   3   4   2     1378.83     1368.41     15.21 o 
   4   4   2        8.56       13.17      0.91 o 
   5   4   2       79.21       62.58      2.40 o 
   6   4   2       30.10       30.27      1.65 o 
   7   4   2      527.23      518.75      9.94 o 
   8   4   2      193.05      189.50      6.36 o 
   9   4   2      201.85      199.16      6.75 o 
  10   4   2        2.87        6.66      2.21 o 
  11   4   2        0.89        1.23      2.20 o 
 -12   5   2       38.19       44.61      4.23 o 
 -11   5   2        7.63       10.38      3.04 o 
 -10   5   2        6.44        8.59      1.98 o 
  -9   5   2       14.96       12.75      1.97 o 
  -8   5   2      146.30      146.27      4.59 o 
  -7   5   2        0.01        0.82      0.99 o 
  -6   5   2       24.15       25.38      1.48 o 
  -5   5   2     2539.99     2431.91     26.46 o 
  -4   5   2      303.43      323.29      9.98 o 
  -3   5   2     4145.50     4305.35     45.10 o 
  -2   5   2     1731.34     1824.24     19.76 o 
  -1   5   2       64.73       59.24      2.11 o 
   0   5   2       56.52       79.68      1.56 o 
   1   5   2      728.82      708.24      8.21 o 
   2   5   2      946.34      901.49     10.26 o 
   3   5   2      310.47      288.31      4.12 o 
   4   5   2      648.26      613.10      8.40 o 
   5   5   2     2173.77     2243.42     24.60 o 
   6   5   2        4.96        1.08      0.83 o 
   7   5   2       18.59       15.60      1.69 o 
   8   5   2       14.30       11.39      2.73 o 
   9   5   2       22.43       21.74      2.73 o 
  10   5   2      206.19      202.21      8.28 o 
  11   5   2        8.13        7.17      2.86 o 
 -12   6   2       94.31      108.73     11.62 o 
 -11   6   2        4.18        3.45      2.10 o 
 -10   6   2      245.17      246.66      8.07 o 
  -9   6   2        6.48        6.82      2.20 o 
  -8   6   2     1261.08     1159.82     18.32 o 
  -7   6   2       79.06       77.42      2.73 o 
  -6   6   2       15.10        6.94      0.96 o 
  -5   6   2      325.91      309.33      4.74 o 
  -4   6   2     9815.76    10208.10    105.27 o 
  -3   6   2      840.25      913.13     10.73 o 
  -2   6   2     1670.12     1608.56     17.61 o 
  -1   6   2     2238.65     2206.57     23.57 o 
   0   6   2     2255.38     2283.44     24.25 o 
   1   6   2       55.29       74.11      2.20 o 
   2   6   2     1914.34     1953.77     23.22 o 
   3   6   2      200.68      184.42      3.00 o 
   4   6   2     1439.23     1452.33     16.32 o 
   5   6   2     1150.47     1103.01     13.05 o 
   6   6   2      199.46      203.68      4.91 o 
   7   6   2       66.50       62.95      3.48 o 
   8   6   2      227.48      240.64      7.13 o 
   9   6   2        9.97        9.86      2.26 o 
  10   6   2      122.88      131.10      6.25 o 
  11   6   2        3.38        9.63      3.34 o 
 -11   7   2        2.16        0.31      1.96 o 
 -10   7   2       54.96       53.11      4.34 o 
  -9   7   2        5.65        7.19      1.76 o 
  -8   7   2       38.13       36.50      2.54 o 
  -7   7   2       52.71       51.83      3.44 o 
  -6   7   2       69.46       74.19      3.12 o 
  -5   7   2      290.54      269.02      5.41 o 
  -4   7   2      328.41      393.17      9.08 o 
  -3   7   2     1235.39     1340.36     15.18 o 
  -2   7   2     1041.04     1044.07     11.97 o 
  -1   7   2      250.44      230.26      3.43 o 
   0   7   2      415.83      424.92      7.64 o 
   1   7   2      967.09      961.83     13.91 o 
   2   7   2        0.82        2.62      0.56 o 
   3   7   2     1349.16     1329.35     19.59 o 
   4   7   2       64.19       56.57      2.07 o 
   5   7   2        9.32       15.25      1.37 o 
   6   7   2      157.00      167.10      4.82 o 
   7   7   2        0.09       -1.29      1.29 o 
   8   7   2      516.21      466.90     12.73 o 
   9   7   2        0.72        2.26      1.79 o 
  10   7   2        2.62        3.39      2.07 o 
  11   7   2      262.37      291.28     21.99 o 
 -11   8   2      144.20      149.36      8.51 o 
 -10   8   2       56.42       63.17      5.25 o 
  -9   8   2       95.51       99.33      4.14 o 
  -8   8   2       16.48       19.69      2.10 o 
  -7   8   2       74.25       67.23      3.08 o 
  -6   8   2      691.64      669.86      8.88 o 
  -5   8   2      421.95      404.37      5.94 o 
  -4   8   2      458.76      427.68      6.05 o 
  -3   8   2     3443.69     3824.15     40.48 o 
  -2   8   2     1207.27     1170.77     13.34 o 
  -1   8   2      759.11      798.62      9.39 o 
   0   8   2        7.15       13.15      0.90 o 
   1   8   2     3235.78     3170.48     41.60 o 
   2   8   2      281.20      305.67      4.81 o 
   3   8   2      930.41      894.02     11.74 o 
   4   8   2     2310.07     2313.11     25.57 o 
   5   8   2        0.60        2.76      1.06 o 
   6   8   2        0.18       -0.37      1.05 o 
   7   8   2     1119.57     1048.54     19.68 o 
   8   8   2       56.57       57.73      4.15 o 
   9   8   2        6.66        7.59      2.13 o 
  10   8   2      132.60      133.15      7.71 o 
  11   8   2        1.46        2.30      2.91 o 
 -11   9   2        4.75        3.47      2.21 o 
 -10   9   2       18.55       22.99      3.00 o 
  -9   9   2        1.29        3.39      1.63 o 
  -8   9   2        8.92       14.58      1.97 o 
  -7   9   2      136.08      129.25      3.69 o 
  -6   9   2       73.15       60.25      2.12 o 
  -5   9   2       16.97       14.57      1.24 o 
  -4   9   2       43.79       45.75      1.70 o 
  -3   9   2      341.75      297.24      4.76 o 
  -2   9   2      791.05      759.63      9.54 o 
  -1   9   2       80.58       88.24      1.94 o 
   0   9   2     3466.64     3515.80     40.98 o 
   1   9   2      340.75      395.44      7.04 o 
   2   9   2        4.68        4.28      1.09 o 
   3   9   2      895.78      931.38     12.29 o 
   4   9   2        5.62        8.96      1.38 o 
   5   9   2        2.18        0.83      0.91 o 
   6   9   2     1943.53     1874.54     26.49 o 
   7   9   2       22.61       20.13      2.70 o 
   8   9   2      128.27      131.46      5.22 o 
   9   9   2        1.04        2.09      2.36 o 
  10   9   2        9.88        9.27      3.10 o 
 -11  10   2       10.48       10.74      2.71 o 
 -10  10   2      143.55      142.62      6.15 o 
  -9  10   2      446.49      421.32     10.66 o 
  -8  10   2      103.37      114.07      4.27 o 
  -7  10   2     1130.97     1100.48     15.34 o 
  -6  10   2      210.28      208.82      4.79 o 
  -5  10   2        2.15        5.64      1.00 o 
  -4  10   2      100.71      101.97      2.53 o 
  -3  10   2      300.90      251.76      4.15 o 
  -2  10   2     1089.76     1059.43     12.38 o 
  -1  10   2     2282.49     2304.16     24.93 o 
   0  10   2        5.87       10.79      0.97 o 
   1  10   2     2406.35     2282.76     30.91 o 
   2  10   2     1152.67     1192.34     17.41 o 
   3  10   2     1144.10     1155.80     14.89 o 
   4  10   2       22.88       24.72      1.46 o 
   5  10   2      512.13      506.14      9.43 o 
   6  10   2      703.78      698.84     11.80 o 
   7  10   2      295.11      282.28     18.09 o 
   8  10   2       10.89       12.37      3.14 o 
   9  10   2      178.98      171.87     16.21 o 
  10  10   2       45.79       46.48      5.18 o 
 -11  11   2       17.79       17.79      3.10 o 
 -10  11   2       14.59       24.14      3.11 o 
  -9  11   2        0.32        2.35      2.31 o 
  -8  11   2      431.65      407.11     11.33 o 
  -7  11   2       57.90       53.20      4.60 o 
  -6  11   2       13.75       12.24      1.24 o 
  -5  11   2      667.26      652.69     10.41 o 
  -4  11   2       74.63       63.14      2.12 o 
  -3  11   2       18.98       13.63      1.08 o 
  -2  11   2      518.44      484.61      6.54 o 
  -1  11   2        6.20        6.73      0.96 o 
   0  11   2      164.89      147.01      3.11 o 
   1  11   2        6.85        4.14      1.09 o 
   2  11   2     1209.52     1192.33     17.55 o 
   3  11   2      533.30      538.12      7.93 o 
   4  11   2      243.20      229.62      5.84 o 
   5  11   2     2201.69     2171.95     30.51 o 
   6  11   2        6.15        3.86      2.64 o 
   7  11   2        0.49        1.44      1.66 o 
   8  11   2      124.96      134.26      7.23 o 
   9  11   2       38.97       45.04      4.98 o 
  10  11   2       70.27       62.05      6.00 o 
 -11  12   2       74.03       68.06     12.64 o 
 -10  12   2      238.97      258.83      8.67 o 
  -9  12   2       75.88       60.22      4.00 o 
  -8  12   2       42.38       44.50      3.56 o 
  -7  12   2       50.99       62.11      2.75 o 
  -6  12   2       21.52       13.77      1.28 o 
  -5  12   2     1314.84     1264.08     15.19 o 
  -4  12   2     1997.01     1996.52     22.45 o 
  -3  12   2      286.96      282.87      4.63 o 
  -2  12   2      453.73      477.33      6.55 o 
  -1  12   2      521.28      461.41      6.75 o 
   0  12   2       59.97       80.68      2.35 o 
   1  12   2     1314.83     1348.90     17.08 o 
   2  12   2        1.55        1.62      1.03 o 
   3  12   2     1036.13      954.62     14.92 o 
   4  12   2      882.48      888.65     14.26 o 
   5  12   2       13.09       16.90      1.95 o 
   6  12   2      268.89      278.30      7.90 o 
   7  12   2      131.47      133.59      5.50 o 
   8  12   2      114.15      107.37      6.61 o 
   9  12   2       92.61      109.36      7.09 o 
  10  12   2       27.86       26.14      4.57 o 
 -10  13   2       48.28       58.39      4.22 o 
  -9  13   2       21.78       22.86      2.93 o 
  -8  13   2       14.45       16.51      2.45 o 
  -7  13   2      257.81      243.87      6.13 o 
  -6  13   2       22.84       21.28      1.55 o 
  -5  13   2       88.06       83.40      2.56 o 
  -4  13   2      191.73      191.36      4.99 o 
  -3  13   2       44.04       44.21      1.76 o 
  -2  13   2      476.35      483.96      6.72 o 
  -1  13   2       36.53       40.76      1.49 o 
   0  13   2     1042.80      991.41     13.26 o 
   1  13   2      102.97      116.57      2.69 o 
   2  13   2        0.49        1.45      1.09 o 
   3  13   2     1234.48     1255.40     18.89 o 
   4  13   2      657.83      631.66     11.08 o 
   5  13   2      852.95      849.56     14.10 o 
   6  13   2      383.08      387.40     10.55 o 
   7  13   2       10.73       12.25      4.98 o 
   8  13   2       58.86       52.05      5.04 o 
   9  13   2       40.15       46.85      5.18 o 
  10  13   2       30.25       39.65      6.75 o 
 -10  14   2        1.16       -2.70      2.70 o 
  -9  14   2      197.38      205.99      8.35 o 
  -8  14   2      162.94      162.05      6.13 o 
  -7  14   2      164.20      172.09      6.57 o 
  -6  14   2        2.08       -0.53      1.14 o 
  -5  14   2      959.37      902.43     11.65 o 
  -4  14   2        1.91       -0.55      0.82 o 
  -3  14   2      831.20      820.44     10.48 o 
  -2  14   2       69.48       68.57      2.42 o 
  -1  14   2      886.14      948.47     11.52 o 
   0  14   2        5.21        5.28      0.95 o 
   1  14   2      796.08      725.27     12.04 o 
   2  14   2        7.38       10.43      1.51 o 
   3  14   2     1535.88     1506.25     22.22 o 
   4  14   2      199.38      183.60      5.21 o 
   5  14   2        1.66        1.49      1.38 o 
   6  14   2       76.81       76.68      4.34 o 
   7  14   2      136.95      123.94      5.55 o 
   8  14   2        9.20        6.37      3.00 o 
   9  14   2       35.83       31.54      4.57 o 
 -10  15   2        5.94       15.11      3.96 o 
  -9  15   2       45.31       52.01      5.98 o 
  -8  15   2        1.00       -1.54      2.05 o 
  -7  15   2       17.29       16.02      2.05 o 
  -6  15   2        5.54        4.21      1.43 o 
  -5  15   2      663.57      599.47      9.44 o 
  -4  15   2       14.09       17.15      1.37 o 
  -3  15   2       13.42        9.86      1.13 o 
  -2  15   2      752.67      729.47     11.13 o 
  -1  15   2       15.23       11.74      1.26 o 
   0  15   2       27.02       24.25      1.53 o 
   1  15   2       51.47       50.42      2.58 o 
   2  15   2       44.31       43.16      2.53 o 
   3  15   2      227.42      211.90      5.52 o 
   4  15   2     1091.67     1011.71     16.30 o 
   5  15   2        6.63        6.60      1.64 o 
   6  15   2       85.73       86.95      4.68 o 
   7  15   2        2.75        1.21      2.03 o 
   8  15   2       41.55       38.05      4.77 o 
   9  15   2        5.01        6.78      3.07 o 
 -10  16   2      258.39      294.34     11.85 o 
  -9  16   2       16.68       22.51      3.87 o 
  -8  16   2      104.42       95.46      6.20 o 
  -7  16   2       69.19       69.47      4.11 o 
  -6  16   2      141.21      155.76      5.85 o 
  -5  16   2      403.37      393.54      7.13 o 
  -4  16   2       37.42       36.43      1.82 o 
  -3  16   2        9.03       10.54      1.18 o 
  -2  16   2      744.15      744.67     14.00 o 
  -1  16   2        1.28        0.14      0.84 o 
   0  16   2      579.81      543.78      9.83 o 
   1  16   2      272.11      282.17      6.40 o 
   2  16   2      911.02      868.27     14.33 o 
   3  16   2      200.20      201.58      5.46 o 
   4  16   2      137.89      146.87      4.69 o 
   5  16   2       49.19       48.32      2.98 o 
   6  16   2      334.82      325.06      9.34 o 
   7  16   2        0.03        0.27      2.94 o 
   8  16   2      263.03      273.52     11.31 o 
   9  16   2        1.89       -1.59      2.66 o 
  -9  17   2        1.31       -0.10      2.60 o 
  -8  17   2       20.26       23.35      3.79 o 
  -7  17   2      103.41       94.79      4.78 o 
  -6  17   2      117.77      122.03      5.14 o 
  -5  17   2       54.81       61.92      2.73 o 
  -4  17   2      312.04      322.60      6.18 o 
  -3  17   2        0.30       -0.11      0.93 o 
  -2  17   2       67.97       76.28      2.78 o 
  -1  17   2      824.92      822.98     13.30 o 
   0  17   2       34.86       31.77      2.21 o 
   1  17   2      217.42      225.97      5.72 o 
   2  17   2      260.76      241.27      6.08 o 
   3  17   2       30.18       31.59      2.45 o 
   4  17   2      113.22      102.19      4.02 o 
   5  17   2      271.70      264.77      6.90 o 
   6  17   2        0.24        0.72      1.85 o 
   7  17   2      121.60      129.28      5.94 o 
   8  17   2       12.49       16.11      3.96 o 
  -9  18   2       82.16       96.39      7.23 o 
  -8  18   2       25.54       20.22      3.73 o 
  -7  18   2       22.90       24.68      2.95 o 
  -6  18   2      817.32      784.05     16.01 o 
  -5  18   2        2.19        1.56      1.97 o 
  -4  18   2        3.19        4.12      1.37 o 
  -3  18   2      166.65      160.72      4.76 o 
  -2  18   2      455.25      447.73      7.73 o 
  -1  18   2      855.18      811.02     13.65 o 
   0  18   2      197.33      179.26      7.23 o 
   1  18   2      100.28      105.06      3.91 o 
   2  18   2       46.79       43.16      2.66 o 
   3  18   2        5.68        4.01      1.56 o 
   4  18   2      268.55      266.63      7.55 o 
   5  18   2      225.13      220.12      6.31 o 
   6  18   2      299.92      322.82      9.41 o 
   7  18   2       37.25       38.12      3.82 o 
   8  18   2        1.24        0.80      2.99 o 
  -8  19   2       16.69       12.83      3.41 o 
  -7  19   2       17.22       18.79      5.21 o 
  -6  19   2      363.44      374.20     14.37 o 
  -5  19   2       22.63       24.11      3.41 o 
  -4  19   2        6.10        3.91      1.76 o 
  -3  19   2       68.53       69.22      5.79 o 
  -2  19   2      125.86      108.64      3.91 o 
  -1  19   2       38.22       41.64      3.56 o 
   0  19   2       99.94       84.22      3.56 o 
   1  19   2      102.35      103.93      5.90 o 
   2  19   2       15.42       14.71      1.92 o 
   3  19   2      169.83      173.25      5.38 o 
   4  19   2      103.60      105.33      4.35 o 
   5  19   2       42.00       38.49      2.91 o 
   6  19   2        1.65        2.05      2.06 o 
   7  19   2      161.26      156.16      8.64 o 
   8  19   2       49.37       58.55      5.86 o 
  -8  20   2       94.82       96.66      9.84 o 
  -7  20   2       77.43       92.38      6.34 o 
  -6  20   2       27.18       33.17      4.92 o 
  -5  20   2      106.81      116.46      5.27 o 
  -4  20   2       62.01       67.80      4.07 o 
  -3  20   2       59.56       66.11      3.86 o 
  -2  20   2       28.25       28.47      3.75 o 
  -1  20   2      495.30      481.32     11.37 o 
   0  20   2       17.88       23.22      2.87 o 
   1  20   2      316.19      296.29      7.20 o 
   2  20   2      200.03      201.94      9.69 o 
   3  20   2       78.32       74.71      3.75 o 
   4  20   2       25.03       28.97      3.06 o 
   5  20   2        2.22        4.36      2.21 o 
   6  20   2        0.72        3.15      2.21 o 
   7  20   2      519.84      512.50     16.74 o 
  -7  21   2        0.06        1.86      2.52 o 
  -6  21   2       13.46       16.68      3.48 o 
  -5  21   2      203.02      209.96      7.32 o 
  -4  21   2       33.13       38.26      3.98 o 
  -3  21   2        4.02        1.45      2.32 o 
  -2  21   2       73.81       63.04      5.50 o 
  -1  21   2      153.61      146.59     11.48 o 
   0  21   2      128.65      116.15      5.15 o 
   1  21   2       12.17       12.79      2.03 o 
   2  21   2       30.47       30.51      2.64 o 
   3  21   2      107.77      115.09      4.62 o 
   4  21   2        3.73        6.45      1.91 o 
   5  21   2       16.90       10.92      2.63 o 
   6  21   2       14.04       13.66      3.28 o 
   7  21   2      101.25      114.36      6.18 o 
  -7  22   2       49.53       62.72      5.66 o 
  -6  22   2       39.08       40.15      4.61 o 
  -5  22   2       92.88       99.83      5.16 o 
  -4  22   2       31.27       28.92      4.09 o 
  -3  22   2        0.20        3.28      3.67 o 
  -2  22   2      146.72      141.53      7.64 o 
  -1  22   2      176.58      172.98      8.32 o 
   0  22   2      149.80      158.60      7.97 o 
   1  22   2        1.22        1.08      1.76 o 
   2  22   2      123.65      134.98      9.08 o 
   3  22   2        1.22       -0.10      1.54 o 
   4  22   2        0.47       -1.37      1.67 o 
   5  22   2      242.27      246.89      8.48 o 
   6  22   2       13.11       19.11      4.92 o 
  -6  23   2        4.42        9.67      3.10 o 
  -5  23   2        9.78       19.52      3.60 o 
  -4  23   2        5.85        5.80      2.86 o 
  -3  23   2       67.88       75.24      8.49 o 
  -2  23   2      107.32      101.98      6.89 o 
  -1  23   2        0.21        4.63      2.73 o 
   0  23   2        2.70        1.64      2.73 o 
   1  23   2      129.20      122.08      7.22 o 
   2  23   2       12.03       19.52      2.89 o 
   3  23   2        9.99       13.77      2.73 o 
   4  23   2        5.88        4.74      2.35 o 
   5  23   2       22.23       18.23      3.75 o 
  -5  24   2       64.50       81.22      9.26 o 
  -4  24   2       14.02       15.85      3.48 o 
  -3  24   2      236.76      240.61     10.71 o 
  -2  24   2        1.03        4.82      3.86 o 
  -1  24   2       20.64       24.39      4.09 o 
   0  24   2       27.88       43.25      5.05 o 
   1  24   2       40.72       40.69      4.91 o 
   2  24   2      171.28      190.35      8.25 o 
   3  24   2       32.16       32.21      3.58 o 
   4  24   2        0.73        4.92      2.73 o 
   5  24   2       34.78       39.73      4.91 o 
  -4  25   2      140.01      146.48      8.39 o 
  -3  25   2        1.74        0.39      2.59 o 
  -2  25   2       29.25       35.86      4.77 o 
  -1  25   2       27.58       29.90      6.17 o 
   0  25   2       18.69       22.96      5.79 o 
   1  25   2       18.96       20.64      5.79 o 
   2  25   2       48.85       50.93      7.52 o 
   3  25   2       27.88       33.06      4.22 o 
   4  25   2       18.77       19.97      3.19 o 
  -3  26   2       28.50       24.49      7.62 o 
  -2  26   2       23.61       23.15      4.37 o 
  -1  26   2       26.48       24.57      4.42 o 
   0  26   2        5.90        6.20      3.10 o 
   1  26   2       52.05       51.01     10.61 o 
   2  26   2        1.39        2.32      2.73 o 
 -12   1   3        0.85       -1.70      3.45 o 
 -11   1   3       29.55       24.82      3.20 o 
 -10   1   3      265.27      255.41      8.00 o 
  -9   1   3      691.98      668.97     14.21 o 
  -8   1   3        9.85        6.50      1.67 o 
  -7   1   3     1767.68     1762.98     29.17 o 
  -6   1   3       49.20       51.59      1.85 o 
  -5   1   3     1035.16      974.31     11.73 o 
  -4   1   3      232.58      230.78      4.08 o 
  -3   1   3     1686.39     1709.16     18.96 o 
  -2   1   3      406.81      432.17      5.76 o 
  -1   1   3     1572.30     1679.45     20.17 o 
   0   1   3     1291.44     1333.64     14.84 o 
   1   1   3      331.34      361.03      4.93 o 
   2   1   3      146.30      163.33      2.91 o 
   3   1   3      103.83      148.30      2.82 o 
   4   1   3      825.95      876.14     10.63 o 
   5   1   3      588.76      596.72      7.92 o 
   6   1   3       41.02       32.64      1.57 o 
   7   1   3      187.19      171.44      4.77 o 
   8   1   3       12.20       16.93      2.69 o 
   9   1   3       56.93       64.11      4.54 o 
  10   1   3        6.18        7.46      2.30 o 
  11   1   3       30.56       25.62      4.44 o 
 -12   2   3        2.82        2.95      2.62 o 
 -11   2   3       30.73       29.54      3.03 o 
 -10   2   3        0.83        1.19      1.63 o 
  -9   2   3      116.11      117.63      4.48 o 
  -8   2   3       55.18       54.83      3.53 o 
  -7   2   3        4.92        2.71      1.36 o 
  -6   2   3       83.11       98.93      2.50 o 
  -5   2   3      267.74      264.02      4.31 o 
  -4   2   3        4.09        8.53      0.86 o 
  -3   2   3       11.88       24.69      1.70 o 
  -2   2   3     1886.96     1978.78     21.56 o 
  -1   2   3     1351.37     1382.27     16.84 o 
   0   2   3      467.06      467.41      5.99 o 
   1   2   3     2247.95     2240.03     24.17 o 
   2   2   3      128.59      133.99      2.56 o 
   3   2   3       11.85       14.19      0.99 o 
   4   2   3       18.28       19.70      1.18 o 
   5   2   3        4.20        4.24      0.93 o 
   6   2   3      207.46      217.39      4.51 o 
   7   2   3        2.88        1.86      1.21 o 
   8   2   3       14.94       13.60      1.85 o 
   9   2   3       80.23       74.38      4.18 o 
  10   2   3      134.70      133.73      5.90 o 
  11   2   3       10.49       12.73      3.52 o 
 -12   3   3       52.99       56.06      4.10 o 
 -11   3   3       37.60       39.15      3.32 o 
 -10   3   3       62.13       58.15      3.54 o 
  -9   3   3       20.80       29.39      2.59 o 
  -8   3   3        0.24        0.05      1.25 o 
  -7   3   3        0.11        1.21      1.13 o 
  -6   3   3      436.50      405.32      5.99 o 
  -5   3   3       95.42       89.57      2.32 o 
  -4   3   3      398.81      416.40      5.84 o 
  -3   3   3     1377.74     1506.63     18.45 o 
  -2   3   3     1805.94     1863.92     20.42 o 
  -1   3   3      573.97      605.30      7.48 o 
   0   3   3      681.17      669.82      8.07 o 
   1   3   3     3141.40     3509.11     37.01 o 
   2   3   3       95.47      117.68      2.35 o 
   3   3   3     2784.10     2961.97     31.70 o 
   4   3   3     1236.68     1348.13     15.48 o 
   5   3   3      144.66      164.98      3.30 o 
   6   3   3      104.54      118.04      3.20 o 
   7   3   3        0.02       -1.09      1.09 o 
   8   3   3       77.33       77.12      5.31 o 
   9   3   3        1.03       -1.58      2.15 o 
  10   3   3        0.00        1.66      2.85 o 
  11   3   3        7.26        8.51      2.65 o 
 -12   4   3      164.98      175.84      7.85 o 
 -11   4   3       17.60       19.57      2.71 o 
 -10   4   3      103.13       98.17      4.93 o 
  -9   4   3        0.35        3.22      1.67 o 
  -8   4   3      232.90      214.41      5.84 o 
  -7   4   3       24.27       22.50      1.78 o 
  -6   4   3       37.95       39.52      1.69 o 
  -5   4   3       31.76       30.11      2.07 o 
  -4   4   3      517.18      582.65      7.61 o 
  -3   4   3        3.38        4.18      0.82 o 
  -2   4   3     1544.35     1536.47     17.13 o 
  -1   4   3     1198.49     1119.48     13.95 o 
   0   4   3        8.50        7.90      0.86 o 
   1   4   3       23.77       34.47      1.26 o 
   2   4   3      290.21      335.41      5.13 o 
   3   4   3      662.07      646.30      8.14 o 
   4   4   3        6.59        8.84      0.96 o 
   5   4   3      776.04      775.77      9.84 o 
   6   4   3      209.98      207.61      4.40 o 
   7   4   3        0.64        1.48      1.19 o 
   8   4   3        0.01        1.40      1.60 o 
   9   4   3       59.62       62.02      4.04 o 
  10   4   3      180.10      163.04     10.14 o 
  11   4   3        2.43       -0.96      1.97 o 
 -12   5   3       19.19       20.90      3.01 o 
 -11   5   3        6.37        4.37      2.13 o 
 -10   5   3        0.35        3.37      1.70 o 
  -9   5   3      110.16       98.00      4.18 o 
  -8   5   3      441.12      439.40      9.07 o 
  -7   5   3      167.57      172.85      4.30 o 
  -6   5   3      922.48      931.65     11.60 o 
  -5   5   3       15.01       13.30      1.14 o 
  -4   5   3     1597.15     1619.77     18.27 o 
  -3   5   3      417.72      444.70      6.10 o 
  -2   5   3      800.40      777.28     10.28 o 
  -1   5   3      154.74      165.32      4.47 o 
   0   5   3     1307.27     1319.64     14.79 o 
   1   5   3       27.43       30.28      1.25 o 
   2   5   3     1119.33     1186.24     13.53 o 
   3   5   3      681.07      732.86      9.03 o 
   4   5   3        2.11        1.19      0.70 o 
   5   5   3      283.33      304.82      4.90 o 
   6   5   3      176.21      184.04      4.09 o 
   7   5   3       37.71       30.61      2.61 o 
   8   5   3       94.24       84.48      4.32 o 
   9   5   3        1.03        1.90      1.90 o 
  10   5   3        9.41        8.71      2.95 o 
 -12   6   3        8.70       11.78      3.00 o 
 -11   6   3       15.66       17.60      2.66 o 
 -10   6   3       24.65       31.08      2.87 o 
  -9   6   3        2.93        3.58      1.59 o 
  -8   6   3      109.71      100.73      3.96 o 
  -7   6   3      108.97      111.05      3.49 o 
  -6   6   3       62.03       88.43      4.70 o 
  -5   6   3      151.77      147.50      3.16 o 
  -4   6   3      107.26       83.62      2.28 o 
  -3   6   3      207.23      216.32      3.70 o 
  -2   6   3       85.14      109.46      2.34 o 
  -1   6   3      400.48      424.19     10.63 o 
   0   6   3     2029.01     2206.85     26.09 o 
   1   6   3      405.55      463.46      8.30 o 
   2   6   3     3554.73     3989.77     42.10 o 
   3   6   3      733.26      779.11      9.53 o 
   4   6   3      194.63      213.91      6.73 o 
   5   6   3        0.07        0.02      0.77 o 
   6   6   3        7.69       14.24      1.80 o 
   7   6   3      477.48      460.24     10.42 o 
   8   6   3        0.09       -0.41      1.59 o 
   9   6   3       38.08       40.76      3.51 o 
  10   6   3        8.80        6.46      3.14 o 
 -11   7   3       20.23       24.09      2.96 o 
 -10   7   3       45.29       42.10      3.24 o 
  -9   7   3       13.25        9.94      1.96 o 
  -8   7   3        0.60        1.27      1.36 o 
  -7   7   3      226.13      213.69      4.89 o 
  -6   7   3        2.60        2.53      0.93 o 
  -5   7   3      326.82      318.50      6.00 o 
  -4   7   3      373.44      420.53      6.08 o 
  -3   7   3      281.74      324.69      4.92 o 
  -2   7   3       58.76       58.36      1.73 o 
  -1   7   3     2042.18     2090.41     22.80 o 
   0   7   3     2120.31     2196.38     26.06 o 
   1   7   3        2.38        1.07      0.88 o 
   2   7   3      251.34      318.88      4.50 o 
   3   7   3      498.89      528.78      6.94 o 
   4   7   3      489.42      464.52      6.45 o 
   5   7   3        0.23       -0.24      0.86 o 
   6   7   3      898.98      843.81     13.67 o 
   7   7   3        4.15        4.45      1.69 o 
   8   7   3        0.30        1.05      1.66 o 
   9   7   3      154.00      147.60      7.91 o 
  10   7   3        0.40       -2.22      2.22 o 
 -11   8   3        0.03        0.03      2.11 o 
 -10   8   3       78.37       83.40      4.24 o 
  -9   8   3       69.93       63.09      3.56 o 
  -8   8   3        0.74        0.32      1.34 o 
  -7   8   3       62.79       68.29      2.84 o 
  -6   8   3       70.38       70.84      2.34 o 
  -5   8   3      203.63      201.19      3.89 o 
  -4   8   3        0.23        0.93      0.69 o 
  -3   8   3       14.74       15.57      1.13 o 
  -2   8   3     2191.94     2230.90     24.36 o 
  -1   8   3        3.78        0.71      0.78 o 
   0   8   3       23.71       18.73      2.91 o 
   1   8   3       31.20       41.03      3.19 o 
   2   8   3     2267.68     2427.03     29.00 o 
   3   8   3       59.81       55.59      2.30 o 
   4   8   3     1057.36     1056.39     14.12 o 
   5   8   3      353.63      329.35      5.98 o 
   6   8   3       15.79       19.72      2.16 o 
   7   8   3        5.75        6.33      1.77 o 
   8   8   3       14.57       13.93      3.19 o 
   9   8   3        0.88        2.27      2.44 o 
  10   8   3        1.88        1.66      2.99 o 
 -11   9   3       74.63       82.03      5.24 o 
 -10   9   3        2.60        2.02      2.06 o 
  -9   9   3        2.08        1.39      1.95 o 
  -8   9   3       32.07       26.47      2.47 o 
  -7   9   3       38.74       30.74      2.08 o 
  -6   9   3       24.26       25.12      1.55 o 
  -5   9   3      284.07      271.89      4.77 o 
  -4   9   3      166.67      177.46      4.72 o 
  -3   9   3      228.14      262.11      5.90 o 
  -2   9   3      642.78      620.12      8.00 o 
  -1   9   3      602.97      675.39      8.42 o 
   0   9   3      291.25      268.53      4.77 o 
   1   9   3     4226.82     4492.73     65.78 o 
   2   9   3     1018.66     1035.81     15.67 o 
   3   9   3      112.84      156.81      4.91 o 
   4   9   3       15.19       14.28      1.32 o 
   5   9   3       58.36       63.43      3.53 o 
   6   9   3      181.58      174.20      5.89 o 
   7   9   3        2.39        4.80      2.58 o 
   8   9   3      103.25      105.14      6.75 o 
   9   9   3       10.24        8.57      6.85 o 
  10   9   3        0.73        1.38      2.86 o 
 -11  10   3       32.01       42.50      5.70 o 
 -10  10   3       35.89       36.43      3.55 o 
  -9  10   3       11.52       13.86      2.30 o 
  -8  10   3        0.04        0.25      1.31 o 
  -7  10   3       42.97       40.34      2.32 o 
  -6  10   3       84.00       90.97      2.74 o 
  -5  10   3        0.51        1.46      0.88 o 
  -4  10   3      300.26      299.70      4.99 o 
  -3  10   3      261.57      294.51      4.77 o 
  -2  10   3      200.04      233.76      3.94 o 
  -1  10   3       98.97       94.06      2.15 o 
   0  10   3      174.53      149.14      3.37 o 
   1  10   3        7.84        5.34      1.18 o 
   2  10   3       38.69       36.28      2.17 o 
   3  10   3      135.95      138.75      3.11 o 
   4  10   3        1.24        2.14      1.39 o 
   5  10   3      940.99      962.93     18.35 o 
   6  10   3      641.09      633.56     15.33 o 
   7  10   3      123.42      131.06      8.10 o 
   8  10   3        5.03        1.60      2.99 o 
   9  10   3        0.46       -1.60      2.31 o 
  10  10   3       14.18       13.12      5.50 o 
 -11  11   3        0.85       -1.76      1.76 o 
 -10  11   3       14.69       20.60      3.04 o 
  -9  11   3       36.60       43.08      3.59 o 
  -8  11   3      101.12       85.22      4.96 o 
  -7  11   3       26.23       22.94      1.97 o 
  -6  11   3       29.51       28.86      2.30 o 
  -5  11   3        7.22        7.51      1.34 o 
  -4  11   3      585.72      611.13      8.39 o 
  -3  11   3       44.49       40.79      1.73 o 
  -2  11   3      398.78      420.41      6.80 o 
  -1  11   3      409.53      417.63      5.82 o 
   0  11   3      373.40      352.63      8.82 o 
   1  11   3       37.29       40.26      3.09 o 
   2  11   3       11.96       11.79      1.55 o 
   3  11   3        4.17        4.03      1.41 o 
   4  11   3      582.69      573.01     10.43 o 
   5  11   3      328.24      348.05      7.58 o 
   6  11   3       12.60       13.33      2.96 o 
   7  11   3      245.21      243.90      9.82 o 
   8  11   3        1.41        0.77      4.44 o 
   9  11   3       27.89       24.40      4.16 o 
  10  11   3        0.27       -1.08      2.73 o 
 -11  12   3       28.24       36.21      3.93 o 
 -10  12   3        0.80        0.80      2.06 o 
  -9  12   3       12.27        9.99      2.34 o 
  -8  12   3        8.51        5.24      1.89 o 
  -7  12   3      104.85      100.94      3.54 o 
  -5  12   3      796.33      792.91     10.52 o 
  -4  12   3      238.60      220.13      4.19 o 
  -3  12   3      118.71      117.41      2.85 o 
  -2  12   3      561.67      574.40      7.73 o 
  -1  12   3      767.49      712.32      9.00 o 
   0  12   3      638.88      660.71      9.65 o 
   1  12   3      245.97      240.83      5.64 o 
   2  12   3      581.13      557.52      9.98 o 
   3  12   3       13.97       15.26      1.82 o 
   4  12   3      185.00      179.60      5.90 o 
   5  12   3       11.36       11.26      3.09 o 
   6  12   3       26.94       22.63      2.69 o 
   7  12   3       60.88       69.41      5.45 o 
   8  12   3       19.52       11.85      3.40 o 
   9  12   3      106.02      118.94      7.78 o 
 -10  13   3       59.66       57.80      4.37 o 
  -9  13   3       25.18       28.32      3.12 o 
  -8  13   3       16.74       18.58      2.57 o 
  -7  13   3       37.89       28.41      2.18 o 
  -6  13   3      773.48      716.00      9.95 o 
  -5  13   3        3.14        3.45      1.06 o 
  -4  13   3      194.88      193.51      3.95 o 
  -3  13   3      265.74      238.96      4.30 o 
  -2  13   3      172.20      160.29      3.25 o 
  -1  13   3        8.89       12.59      1.46 o 
   0  13   3      170.79      198.26      5.06 o 
   1  13   3      779.12      780.18     12.90 o 
   2  13   3       19.19       15.56      1.83 o 
   3  13   3      470.51      477.04      9.20 o 
   4  13   3     1105.54     1077.26     17.23 o 
   5  13   3       98.11       97.06      3.95 o 
   6  13   3        0.64        0.66      1.62 o 
   7  13   3        1.07        0.20      1.82 o 
   8  13   3       57.43       57.31      6.46 o 
   9  13   3        5.35        6.48      3.27 o 
 -10  14   3        5.12        4.13      2.39 o 
  -9  14   3       23.24       29.62      4.94 o 
  -8  14   3        0.24        1.64      2.48 o 
  -7  14   3       18.61       20.10      2.15 o 
  -6  14   3       40.38       31.27      1.96 o 
  -5  14   3      422.89      399.94      6.47 o 
  -4  14   3      278.72      294.95      5.18 o 
  -3  14   3      428.37      423.08      6.84 o 
  -2  14   3       30.49       31.88      1.87 o 
  -1  14   3     1388.75     1364.96     17.91 o 
   0  14   3       12.97        6.72      1.48 o 
   1  14   3        3.11       -0.85      1.08 o 
   2  14   3      563.07      575.33     10.53 o 
   3  14   3        0.76       -1.08      1.16 o 
   4  14   3      217.43      230.24     11.86 o 
   5  14   3      200.49      193.60      6.74 o 
   6  14   3        2.60        4.25      1.96 o 
   7  14   3        0.09       -0.14      1.75 o 
   8  14   3       18.05       26.94      4.73 o 
   9  14   3        6.25        5.26      4.92 o 
 -10  15   3       39.42       46.25      5.16 o 
  -9  15   3        8.40        9.48      2.82 o 
  -8  15   3      431.93      411.65     10.60 o 
  -7  15   3       24.56       30.90      2.51 o 
  -6  15   3       35.90       33.07      3.15 o 
  -5  15   3      129.59      130.63      3.91 o 
  -4  15   3      276.10      269.74      5.08 o 
  -2  15   3      384.22      370.23      6.67 o 
  -1  15   3      225.83      258.33      7.18 o 
   0  15   3      122.94      116.81      4.51 o 
   1  15   3      211.14      220.30      6.37 o 
   2  15   3      143.15      142.12      4.48 o 
   3  15   3      298.86      279.32      8.28 o 
   4  15   3      260.81      251.56     11.25 o 
   5  15   3       17.07       14.56      2.10 o 
   6  15   3      157.52      166.07      6.56 o 
   7  15   3       80.99       86.49      6.15 o 
   8  15   3       23.49       15.09      4.02 o 
   9  15   3       38.41       54.07      7.91 o 
  -9  16   3      163.55      184.86      8.70 o 
  -8  16   3       68.57       72.30      4.29 o 
  -7  16   3       78.76       82.04      3.69 o 
  -6  16   3      218.01      208.14      5.62 o 
  -5  16   3       53.08       49.22      2.24 o 
  -4  16   3      191.76      178.54      6.53 o 
  -3  16   3      842.41      807.38     11.96 o 
  -2  16   3      204.40      188.38      5.58 o 
  -1  16   3       45.69       45.35      4.26 o 
   0  16   3        2.20       -0.32      1.12 o 
   1  16   3      108.35      112.16      4.00 o 
   2  16   3       37.86       31.70      2.89 o 
   3  16   3       12.57       13.23      2.95 o 
   4  16   3       39.97       39.37      2.81 o 
   5  16   3        7.05        7.35      1.79 o 
   6  16   3       22.84       20.22      2.89 o 
   7  16   3       15.31       18.32      3.04 o 
   8  16   3       68.48       65.09      7.72 o 
  -9  17   3       19.30       19.95      3.73 o 
  -8  17   3       44.39       40.49      6.75 o 
  -7  17   3        7.19        5.15      2.85 o 
  -6  17   3        4.69        6.26      1.62 o 
  -5  17   3        0.02        1.46      1.39 o 
  -4  17   3       25.99       23.33      1.90 o 
  -3  17   3        0.13       -1.15      1.15 o 
  -2  17   3       92.12       90.86      3.71 o 
  -1  17   3       20.87       16.17      1.89 o 
   0  17   3        1.77        1.73      1.29 o 
   1  17   3       12.23       13.39      1.86 o 
   2  17   3      128.21      127.23      4.46 o 
   3  17   3      213.85      198.42      5.77 o 
   4  17   3      211.77      214.87      9.50 o 
   5  17   3        7.10        7.03      2.20 o 
   6  17   3       13.33       12.04      2.67 o 
   7  17   3        6.44        6.76      2.53 o 
   8  17   3       28.80       33.05      4.91 o 
  -9  18   3        1.81        1.82      2.66 o 
  -8  18   3       29.58       36.08      6.37 o 
  -7  18   3       56.90       62.55      5.11 o 
  -6  18   3        1.98        4.37      2.52 o 
  -5  18   3      233.21      243.80      6.40 o 
  -4  18   3        5.30        5.28      2.34 o 
  -3  18   3       30.56       31.29      2.79 o 
  -2  18   3      222.94      212.60      5.75 o 
  -1  18   3     1899.58     1771.82     26.27 o 
   0  18   3      486.62      445.22      9.15 o 
   1  18   3        3.22        2.44      1.38 o 
   2  18   3      154.07      153.60      5.05 o 
   3  18   3      134.70      123.67      4.63 o 
   4  18   3       51.63       52.50      3.31 o 
   5  18   3      151.79      141.16      5.23 o 
   6  18   3       53.77       46.31      4.01 o 
   7  18   3       23.79       22.58      4.19 o 
   8  18   3       70.75       70.23      9.07 o 
  -8  19   3        6.00        7.91      4.63 o 
  -7  19   3        0.01        4.82      2.64 o 
  -6  19   3       57.68       63.51      5.16 o 
  -5  19   3       15.19       17.01      2.49 o 
  -4  19   3        0.26       -0.58      1.25 o 
  -3  19   3        0.29        0.27      1.80 o 
  -2  19   3        4.27        5.16      1.55 o 
  -1  19   3      132.93      146.90      7.71 o 
   0  19   3      262.39      255.72      6.83 o 
   1  19   3       36.15       42.31      4.04 o 
   2  19   3      146.62      154.37      7.26 o 
   3  19   3       95.09       95.07      4.17 o 
   4  19   3       43.81       55.68      3.40 o 
   5  19   3       61.54       60.70      4.38 o 
   6  19   3       36.77       34.61      3.69 o 
   7  19   3        4.75        5.31      2.58 o 
  -8  20   3       38.05       41.29      6.75 o 
  -7  20   3       23.54       28.05      9.26 o 
  -6  20   3       87.14       96.66      8.49 o 
  -5  20   3        0.61        3.04      1.87 o 
  -4  20   3        2.01        2.08      2.41 o 
  -3  20   3      223.67      216.18      9.21 o 
  -2  20   3       18.62       23.05      2.29 o 
  -1  20   3       22.14       17.10      2.34 o 
   0  20   3      223.18      232.42      6.40 o 
   1  20   3        1.75       -0.79      1.30 o 
   2  20   3       10.29        8.42      2.28 o 
   3  20   3        1.13        1.08      1.57 o 
   4  20   3       17.26       20.27      2.52 o 
   5  20   3        0.24        1.14      2.08 o 
   6  20   3        0.26       -1.68      2.11 o 
   7  20   3       16.15       22.05      3.39 o 
  -7  21   3       10.25       10.31      5.31 o 
  -6  21   3       14.35       17.60      3.76 o 
  -5  21   3        2.69        6.10      2.25 o 
  -4  21   3        2.91        2.06      2.50 o 
  -3  21   3        9.75        8.96      3.05 o 
  -2  21   3      138.09      143.66      7.57 o 
  -1  21   3       25.83       24.73      3.07 o 
   0  21   3       49.10       41.33      2.94 o 
   1  21   3      253.53      237.37      6.64 o 
   2  21   3       61.23       63.93      3.63 o 
   3  21   3      209.28      226.21      6.78 o 
   4  21   3        1.79        3.52      1.80 o 
   5  21   3       37.47       44.33      5.83 o 
   6  21   3       66.92       69.26      4.96 o 
  -7  22   3        8.80       17.28      4.63 o 
  -6  22   3        1.17        2.67      2.55 o 
  -5  22   3       65.52       79.62      6.12 o 
  -4  22   3        8.24        4.24      2.73 o 
  -3  22   3       50.61       50.30      6.56 o 
  -2  22   3       15.23       12.84      3.41 o 
  -1  22   3      158.46      154.11      8.05 o 
   0  22   3       14.50       16.26      2.76 o 
   1  22   3       64.25       64.37      3.67 o 
   2  22   3       40.63       43.18      3.19 o 
   3  22   3       23.45       21.26      2.60 o 
   4  22   3       12.73       15.52      2.56 o 
   5  22   3       16.67       17.13      3.20 o 
  -6  23   3       18.82       13.70      5.21 o 
  -5  23   3       21.39       17.75      5.60 o 
  -4  23   3        6.72        7.04      3.13 o 
  -3  23   3       43.96       39.06      4.77 o 
  -2  23   3       42.96       35.05      4.50 o 
  -1  23   3        0.59        7.14      2.91 o 
   0  23   3        0.84        1.20      2.66 o 
   1  23   3       34.16       40.28      3.67 o 
   2  23   3       90.25       93.27      4.44 o 
   3  23   3       73.46       64.27      4.40 o 
   4  23   3       11.65       15.26      2.57 o 
   5  23   3        0.02        0.11      2.19 o 
  -5  24   3       59.92       63.67      8.30 o 
  -4  24   3        9.41        7.88      6.85 o 
  -3  24   3       48.48       56.96      5.66 o 
  -2  24   3        3.94        5.28      5.79 o 
  -1  24   3       17.04       21.63      4.01 o 
   0  24   3        6.10       14.74      4.34 o 
   1  24   3       12.43       18.53      3.03 o 
   2  24   3       50.29       57.42      4.38 o 
   3  24   3        0.28        4.74      2.38 o 
   4  24   3       74.60       80.97      5.33 o 
  -4  25   3        7.66        8.68      4.63 o 
  -3  25   3       32.74       34.71      4.84 o 
  -2  25   3        3.24        5.31      3.00 o 
  -1  25   3        1.99        1.25      2.73 o 
   0  25   3       41.91       44.51      8.20 o 
   1  25   3       26.16       21.33      4.16 o 
   2  25   3        0.78        3.45      3.54 o 
   3  25   3        2.61        1.79      2.97 o 
  -2  26   3       63.60       68.04      6.34 o 
  -1  26   3       20.44       23.63      4.43 o 
   0  26   3        0.21        1.83      2.99 o 
   1  26   3        0.95        4.03      6.17 o 
 -12   0   4        5.31        7.71      3.52 o 
 -11   0   4       67.56       69.11     12.44 o 
 -10   0   4        0.17        0.58      2.32 o 
  -9   0   4      472.09      424.23     13.62 o 
  -8   0   4      629.56      584.66     16.15 o 
  -7   0   4      164.33      167.65      7.22 o 
  -6   0   4      500.47      522.22     10.72 o 
  -5   0   4        0.17        0.10      1.89 o 
  -4   0   4       63.79       42.90      2.49 o 
  -3   0   4        7.24       13.21      1.58 o 
  -2   0   4     2175.43     2314.69     35.86 o 
  -1   0   4       32.76       34.79      2.06 o 
   0   0   4     1022.86      979.21     17.94 o 
   1   0   4      349.30      365.77      9.21 o 
   2   0   4     2159.00     2128.34     33.19 o 
   3   0   4        5.08        6.79      1.26 o 
   4   0   4     1778.36     1822.91     29.15 o 
   5   0   4       33.42       32.15      2.36 o 
   6   0   4       46.09       37.90      2.58 o 
   7   0   4      285.76      282.63      9.41 o 
   8   0   4      381.91      355.22     11.25 o 
   9   0   4        0.83        0.00      2.89 o 
  10   0   4        0.10       -3.47      3.47 o 
 -12   1   4       55.01       58.78      4.23 o 
 -11   1   4        9.08       11.83      3.20 o 
 -10   1   4       34.33       31.12      2.90 o 
  -9   1   4      167.46      165.90      7.55 o 
  -8   1   4       57.54       53.54      3.65 o 
  -7   1   4      480.14      456.53     12.42 o 
  -6   1   4      362.90      332.51      6.26 o 
  -5   1   4      102.38      100.93      2.70 o 
  -4   1   4     1596.10     1569.66     19.91 o 
  -3   1   4      101.51      133.58      2.94 o 
  -2   1   4     1470.81     1445.67     18.03 o 
  -1   1   4     2163.18     2168.87     29.08 o 
   0   1   4      188.41      167.27      3.11 o 
   1   1   4     1673.57     1714.97     19.18 o 
   2   1   4      121.37      110.41      2.60 o 
   3   1   4       97.66       90.85      2.37 o 
   4   1   4      296.13      302.22      4.95 o 
   5   1   4       31.01       30.45      2.44 o 
   6   1   4      603.47      598.43      8.45 o 
   7   1   4      859.46      855.78     28.27 o 
   8   1   4       12.40       16.50      2.06 o 
   9   1   4       47.78       55.78      5.01 o 
  10   1   4       35.74       37.97      4.48 o 
 -12   2   4        0.53        5.92      2.23 o 
 -11   2   4      320.54      347.90     10.53 o 
 -10   2   4        0.76        0.79      1.67 o 
  -9   2   4        5.25        4.02      1.89 o 
  -8   2   4       10.06       12.32      2.10 o 
  -7   2   4      526.34      508.98      9.32 o 
  -6   2   4       14.28       11.42      1.26 o 
  -5   2   4      113.82      131.65      3.55 o 
  -4   2   4       12.46       13.99      1.19 o 
  -3   2   4     1517.06     1535.02     17.58 o 
  -2   2   4        0.20        0.52      0.67 o 
  -1   2   4     1446.89     1512.69     17.12 o 
   0   2   4     2019.61     2127.20     23.32 o 
   1   2   4       88.63       99.04      2.40 o 
   2   2   4      271.12      249.96      5.45 o 
   3   2   4     1191.95     1299.11     15.15 o 
   4   2   4       32.75       36.45      2.53 o 
   5   2   4      109.89      116.44      2.94 o 
   6   2   4      601.27      585.70      9.20 o 
   7   2   4      148.75      143.32      4.53 o 
   8   2   4      102.60       82.72      4.81 o 
   9   2   4       47.59       55.07      3.85 o 
  10   2   4        4.96        3.79      2.79 o 
 -12   3   4        0.02        1.40      2.25 o 
 -11   3   4      200.30      195.98      7.70 o 
 -10   3   4        2.68        3.49      2.01 o 
  -9   3   4       13.49       13.45      2.25 o 
  -8   3   4       44.35       44.68      2.87 o 
  -7   3   4      186.70      190.40      5.93 o 
  -6   3   4     1779.11     1770.65     22.25 o 
  -5   3   4       71.56       83.21      3.55 o 
  -4   3   4     1056.29      920.93     12.99 o 
  -3   3   4      785.74      805.05     13.09 o 
  -2   3   4     2676.05     2587.64     30.83 o 
  -1   3   4      356.37      381.42      5.97 o 
   0   3   4        7.74        1.27      0.79 o 
   1   3   4      817.57      791.98      9.78 o 
   2   3   4     7808.50     8174.11     84.85 o 
   3   3   4       12.01       19.87      2.80 o 
   4   3   4      822.24      771.85      9.90 o 
   5   3   4        6.11        5.54      0.99 o 
   6   3   4       61.89       64.11      2.54 o 
   7   3   4       12.08        7.71      1.99 o 
   8   3   4      170.26      162.99      6.01 o 
   9   3   4      375.78      387.13     10.23 o 
  10   3   4       26.36       33.21      6.19 o 
 -12   4   4        0.08        2.23      3.70 o 
 -11   4   4       72.90       78.08      4.45 o 
 -10   4   4       15.47       14.13      2.35 o 
  -9   4   4      175.02      190.24      5.97 o 
  -8   4   4      100.81      109.01      4.25 o 
  -7   4   4      668.75      651.39     10.31 o 
  -6   4   4      225.45      232.58      4.62 o 
  -5   4   4       18.58       17.01      1.52 o 
  -4   4   4       16.04       15.34      1.27 o 
  -3   4   4     3039.83     3109.03     33.63 o 
  -2   4   4      166.60      161.45      3.60 o 
  -1   4   4       13.18       18.78      1.19 o 
   0   4   4      287.52      351.74      6.26 o 
   1   4   4     1478.22     1664.68     18.72 o 
   2   4   4      547.70      543.23      7.30 o 
   3   4   4      273.66      279.05      4.57 o 
   4   4   4      848.42      833.37     10.55 o 
   5   4   4       33.03       29.21      1.61 o 
   6   4   4        0.82        2.44      1.06 o 
   7   4   4      109.36      114.90      4.87 o 
   8   4   4        2.66        3.52      1.88 o 
   9   4   4        0.00        1.53      2.09 o 
  10   4   4        6.05        6.03      3.05 o 
 -12   5   4       16.19       12.34      5.09 o 
 -11   5   4        0.80        2.92      2.14 o 
 -10   5   4       52.04       57.36      3.74 o 
  -9   5   4      107.89       98.25      4.37 o 
  -8   5   4       49.50       48.71      3.05 o 
  -7   5   4      261.22      275.10     10.11 o 
  -6   5   4      690.80      643.85     13.13 o 
  -5   5   4      221.93      216.54      4.17 o 
  -4   5   4     1280.98     1204.41     15.72 o 
  -3   5   4     2040.57     2106.94     23.52 o 
  -2   5   4     1203.05     1138.14     13.49 o 
  -1   5   4     2604.53     2841.15     30.72 o 
   0   5   4     3596.89     3704.19     39.42 o 
   1   5   4      116.18      125.98      2.69 o 
   2   5   4      376.31      333.30      5.08 o 
   3   5   4      729.12      761.96      9.66 o 
   4   5   4       36.82       48.78      2.15 o 
   5   5   4      254.54      251.93      4.56 o 
   6   5   4      468.68      485.14     13.00 o 
   7   5   4      442.78      428.57     10.20 o 
   8   5   4        0.23       -0.21      1.72 o 
   9   5   4       49.18       61.79      5.25 o 
  10   5   4       59.22       74.33      6.27 o 
 -11   6   4       86.15       84.25      4.74 o 
 -10   6   4       18.44       19.67      2.65 o 
  -9   6   4       20.36       21.19      2.50 o 
  -8   6   4      139.03      120.63      4.53 o 
  -7   6   4      189.72      185.47      4.70 o 
  -6   6   4      170.70      162.24      3.69 o 
  -5   6   4     1272.24     1277.90     15.38 o 
  -4   6   4       60.16       81.51      3.48 o 
  -3   6   4      553.52      522.06      7.33 o 
  -2   6   4       35.52       25.53      1.39 o 
  -1   6   4      622.97      615.02      8.05 o 
   0   6   4     1299.65     1305.28     15.08 o 
   1   6   4       44.56       31.57      1.42 o 
   2   6   4     1128.85     1164.54     13.71 o 
   3   6   4        1.42       -0.05      0.71 o 
   4   6   4        1.62        0.65      0.81 o 
   5   6   4       44.67       53.29      2.38 o 
   6   6   4       58.31       58.38      2.92 o 
   7   6   4       44.20       43.96      3.18 o 
   8   6   4      268.14      268.11     12.44 o 
   9   6   4        0.10        2.01      2.89 o 
  10   6   4       11.59       22.58     10.51 o 
 -11   7   4       45.86       50.22      5.12 o 
 -10   7   4      171.11      170.55      6.08 o 
  -9   7   4       13.01       10.41      2.16 o 
  -8   7   4      435.01      424.24      9.24 o 
  -7   7   4       51.47       44.69      2.44 o 
  -6   7   4       23.82       27.54      2.34 o 
  -5   7   4       42.39       40.69      3.03 o 
  -4   7   4      507.35      497.22      9.04 o 
  -3   7   4      482.37      479.03      7.48 o 
  -2   7   4     3296.62     3298.19     35.54 o 
  -1   7   4     1387.48     1309.94     15.21 o 
   0   7   4     1397.65     1318.94     16.64 o 
   1   7   4       57.51       61.96      3.06 o 
   2   7   4      750.44      736.34      9.26 o 
   3   7   4      320.23      307.90      4.83 o 
   4   7   4      119.98      109.84      3.17 o 
   5   7   4      294.36      297.05      5.79 o 
   6   7   4       17.83       19.70      1.91 o 
   7   7   4       52.13       58.75      4.97 o 
   8   7   4      243.07      234.07      9.75 o 
   9   7   4        0.90       -0.03      2.66 o 
  10   7   4        6.60        6.69      3.20 o 
 -11   8   4       28.57       32.62      3.34 o 
 -10   8   4       94.75       97.74      5.57 o 
  -9   8   4      352.23      328.32      8.20 o 
  -8   8   4       13.67       13.84      2.39 o 
  -7   8   4        0.04       -0.01      1.33 o 
  -6   8   4       46.23       45.44      2.09 o 
  -5   8   4      200.68      198.16      4.07 o 
  -4   8   4        1.56        1.47      0.87 o 
  -3   8   4     4302.41     4311.68     46.02 o 
  -2   8   4        6.87        9.93      1.05 o 
  -1   8   4        4.55        3.42      0.83 o 
   0   8   4     1663.27     1702.48     21.40 o 
   1   8   4      386.89      430.43      6.87 o 
   2   8   4       71.24       86.91      2.12 o 
   3   8   4      552.00      590.28      8.88 o 
   4   8   4       14.44       12.91      1.42 o 
   5   8   4       61.80       67.21      2.68 o 
   6   8   4        0.07       -1.41      1.41 o 
   7   8   4        4.74        4.62      2.60 o 
   8   8   4       28.20       31.99     10.90 o 
   9   8   4       33.18       34.26      7.14 o 
  10   8   4      110.18      120.62      7.91 o 
 -11   9   4       32.38       35.80      3.79 o 
 -10   9   4        7.96        7.57      2.29 o 
  -9   9   4        0.16       -0.28      1.48 o 
  -8   9   4      155.20      144.70      8.44 o 
  -7   9   4      124.88      125.22      3.96 o 
  -6   9   4      552.06      551.15      8.14 o 
  -5   9   4       48.37       39.68      2.26 o 
  -4   9   4       26.77       28.90      2.21 o 
  -3   9   4      734.40      679.32      9.59 o 
  -2   9   4      807.90      786.47     10.08 o 
  -1   9   4       56.35       58.53      2.90 o 
   0   9   4     1032.01     1074.69     15.36 o 
   1   9   4      165.56      214.96      5.87 o 
   2   9   4      182.53      181.26      4.56 o 
   3   9   4     1066.74     1064.58     16.69 o 
   4   9   4       81.00       79.13      3.45 o 
   5   9   4      496.76      479.45      9.72 o 
   6   9   4      399.77      410.35     10.31 o 
   7   9   4       12.81       12.14      5.21 o 
   8   9   4       14.02        9.20      4.24 o 
   9   9   4       72.22       71.18      6.21 o 
 -11  10   4       13.47       16.67      3.16 o 
 -10  10   4       79.38      100.44      4.96 o 
  -9  10   4       22.53       34.19      3.04 o 
  -8  10   4       19.73       25.67      2.57 o 
  -7  10   4      426.28      423.16      7.89 o 
  -6  10   4       97.60       85.29      3.85 o 
  -5  10   4       65.60       72.57      2.50 o 
  -4  10   4      743.81      707.03      9.53 o 
  -3  10   4       79.95       83.42      2.50 o 
  -2  10   4     1892.94     1841.82     22.89 o 
  -1  10   4      543.43      516.48      7.14 o 
   0  10   4       67.29       70.01      2.92 o 
   1  10   4       17.37       16.46      1.38 o 
   2  10   4      781.76      746.87     12.64 o 
   3  10   4      114.37      116.68      4.20 o 
   4  10   4      392.21      389.28     10.06 o 
   5  10   4        0.60        0.93      1.54 o 
   6  10   4      122.59      119.91      5.26 o 
   7  10   4       38.01       29.28      6.95 o 
   8  10   4       10.44        6.85      3.96 o 
   9  10   4        3.54        4.68      3.20 o 
 -11  11   4        2.70        2.39      2.33 o 
 -10  11   4        0.87       -1.85      1.85 o 
  -9  11   4      138.97      149.20      5.55 o 
  -8  11   4      378.73      358.06      8.42 o 
  -7  11   4       20.32       17.84      1.93 o 
  -6  11   4        4.65        4.07      1.13 o 
  -5  11   4      675.71      689.20     11.80 o 
  -4  11   4       82.99       73.80      2.48 o 
  -3  11   4     2180.72     2014.03     22.87 o 
  -2  11   4      158.59      169.70      3.86 o 
  -1  11   4        1.79        3.98      0.74 o 
   0  11   4      396.24      376.61      6.59 o 
   1  11   4     1103.97     1100.26     17.14 o 
   2  11   4       49.88       44.46      2.65 o 
   3  11   4      303.80      312.88      7.13 o 
   4  11   4        0.05       -0.36      1.42 o 
   5  11   4     2202.29     2141.50     42.72 o 
   6  11   4       55.12       60.92      3.99 o 
   7  11   4      214.79      205.60      9.34 o 
   8  11   4       11.57        9.29      5.98 o 
   9  11   4       19.23       16.91      4.24 o 
 -10  12   4      194.73      195.77      7.62 o 
  -9  12   4       64.50       64.24      5.09 o 
  -8  12   4       60.99       68.16      3.76 o 
  -7  12   4       82.45       72.73      3.19 o 
  -6  12   4       39.31       36.75      2.01 o 
  -5  12   4       83.17       87.51      2.95 o 
  -4  12   4      680.04      673.33     11.49 o 
  -3  12   4      409.28      383.93      6.05 o 
  -2  12   4     2345.14     2312.77     25.82 o 
  -1  12   4      142.55      136.76      3.72 o 
   0  12   4      429.79      405.92      7.01 o 
   1  12   4      117.86      114.42      4.02 o 
   2  12   4        9.48       12.65      1.81 o 
   3  12   4        1.63        1.91      1.38 o 
   4  12   4      753.00      759.66     13.40 o 
   5  12   4      380.50      370.76      8.36 o 
   6  12   4        2.75        4.90      1.99 o 
   7  12   4       12.33       12.14      3.29 o 
   8  12   4       17.91       17.89      5.40 o 
   9  12   4       94.15      115.39      7.98 o 
 -10  13   4      118.61      128.36      6.61 o 
  -9  13   4       41.65       38.67      3.94 o 
  -8  13   4       50.92       53.51      3.40 o 
  -7  13   4      170.81      175.23      4.85 o 
  -6  13   4        5.84        4.99      1.24 o 
  -5  13   4       15.43       12.39      1.59 o 
  -4  13   4      595.12      542.58      8.61 o 
  -3  13   4       89.69       89.83      4.40 o 
  -2  13   4       18.08       22.19      1.76 o 
  -1  13   4     2101.03     2023.77     39.38 o 
   0  13   4      210.41      213.40      5.61 o 
   1  13   4        3.93        3.60      1.38 o 
   2  13   4       94.43       78.73      3.49 o 
   3  13   4      675.49      634.30     11.69 o 
   4  13   4      112.26      115.38      4.43 o 
   5  13   4       13.08       15.58      2.20 o 
   6  13   4       51.76       43.13      3.56 o 
   7  13   4      280.81      265.35     10.91 o 
   8  13   4       51.01       42.84      5.04 o 
   9  13   4       53.73       64.95      8.59 o 
 -10  14   4       13.38       12.73      2.89 o 
  -9  14   4       11.71       13.95      2.74 o 
  -8  14   4       16.31       19.44      3.31 o 
  -7  14   4      104.91      119.10      4.41 o 
  -6  14   4       31.65       35.42      2.07 o 
  -5  14   4      181.31      184.16      5.08 o 
  -4  14   4      341.31      345.56      5.92 o 
  -3  14   4        7.77        5.89      1.38 o 
  -2  14   4      174.87      161.10      4.14 o 
  -1  14   4      260.56      255.71      6.34 o 
   0  14   4      846.26      806.07     13.74 o 
   1  14   4       45.77       48.44      2.84 o 
   2  14   4      190.61      173.96      5.18 o 
   3  14   4      367.93      340.58      7.86 o 
   4  14   4      324.18      298.57      7.42 o 
   5  14   4        5.95        4.15      1.77 o 
   6  14   4      291.54      281.57      8.82 o 
   7  14   4        9.05        7.64      3.57 o 
   8  14   4        2.14        1.17      2.93 o 
 -10  15   4       25.11       30.34      3.69 o 
  -9  15   4        2.61        1.44      2.08 o 
  -8  15   4       39.68       36.97      5.94 o 
  -7  15   4       33.46       34.27      2.70 o 
  -6  15   4       31.70       39.19      2.15 o 
  -5  15   4      245.33      243.85      7.31 o 
  -4  15   4      592.58      573.10      9.50 o 
  -3  15   4        7.10        8.78      1.96 o 
  -2  15   4      455.22      418.95      7.48 o 
  -1  15   4       16.12       13.68      1.90 o 
   0  15   4        3.11       -1.18      1.18 o 
   1  15   4      164.81      130.18      5.68 o 
   2  15   4      105.56      117.19      5.71 o 
   3  15   4      128.16      126.81      5.19 o 
   4  15   4      215.14      181.28      8.41 o 
   5  15   4      114.75      120.88      5.60 o 
   6  15   4       16.92       25.76      3.15 o 
   7  15   4       54.58       64.44      5.80 o 
   8  15   4      101.98      113.63      7.84 o 
  -9  16   4       13.23        9.93      2.68 o 
  -8  16   4       47.42       54.61      3.99 o 
  -7  16   4       18.88       18.66      2.28 o 
  -6  16   4       12.72       18.63      2.04 o 
  -5  16   4      113.84      112.74      3.81 o 
  -4  16   4       22.71       23.43      2.00 o 
  -3  16   4        0.85        0.25      1.14 o 
  -2  16   4     1363.33     1315.00     20.42 o 
  -1  16   4      109.96       95.69      3.90 o 
   0  16   4       51.83       55.49      3.08 o 
   1  16   4      120.52      114.65      4.71 o 
   2  16   4        1.85        1.65      1.43 o 
   3  16   4      174.94      170.34      5.50 o 
   4  16   4      256.59      241.06      6.74 o 
   5  16   4        4.57        2.00      1.79 o 
   6  16   4        0.00       -1.81      1.81 o 
   7  16   4       21.20       18.23      5.11 o 
   8  16   4       24.03       23.57      4.48 o 
  -9  17   4        7.38       11.96      5.60 o 
  -8  17   4       91.92      104.87      6.78 o 
  -7  17   4       82.41       81.12      7.07 o 
  -6  17   4       73.34       70.29      6.58 o 
  -5  17   4        8.89        9.74      2.11 o 
  -4  17   4      100.81      104.33      5.16 o 
  -3  17   4       55.81       54.93      2.64 o 
  -2  17   4       29.02       30.48      3.82 o 
  -1  17   4       13.71       14.28      2.03 o 
   0  17   4      685.72      628.84     17.79 o 
   1  17   4      697.06      647.41     12.13 o 
   2  17   4       13.19       11.66      1.91 o 
   3  17   4       56.34       55.98      3.54 o 
   4  17   4       89.34      104.78      4.57 o 
   5  17   4       57.96       55.48      4.15 o 
   6  17   4        3.60        3.92      2.35 o 
   7  17   4       24.84       27.50      4.64 o 
  -8  18   4        1.29        7.14      4.63 o 
  -7  18   4       18.23       15.09      2.81 o 
  -6  18   4       32.27       37.87      3.37 o 
  -5  18   4        4.33        7.30      1.85 o 
  -4  18   4       18.68       23.10      2.05 o 
  -3  18   4        1.24        2.24      1.51 o 
  -2  18   4        4.95        6.03      1.74 o 
  -1  18   4      626.19      582.93     11.40 o 
   0  18   4      114.18      102.59      4.26 o 
   1  18   4        3.04        4.85      1.70 o 
   2  18   4        0.50       -1.45      1.45 o 
   3  18   4       40.58       46.14      3.17 o 
   4  18   4       33.38       33.50      3.03 o 
   5  18   4        9.35        9.55      2.50 o 
   6  18   4       13.56       11.23      2.80 o 
   7  18   4      114.91      111.50      7.74 o 
  -8  19   4      137.05      173.25     12.73 o 
  -7  19   4        4.69        4.49      4.53 o 
  -6  19   4      193.08      185.59      6.90 o 
  -5  19   4        0.03       -0.90      1.42 o 
  -4  19   4      179.97      183.77      8.47 o 
  -3  19   4        4.31        4.19      1.95 o 
  -2  19   4       47.90       47.80      3.08 o 
  -1  19   4      364.79      362.02     10.48 o 
   0  19   4      208.70      193.37      6.54 o 
   1  19   4        6.21        4.06      2.03 o 
   2  19   4      119.34      107.53      4.48 o 
   3  19   4       13.82       11.43      2.14 o 
   4  19   4      181.28      172.06      6.66 o 
   5  19   4        0.20       -0.52      1.92 o 
   6  19   4       78.08       92.05      7.54 o 
  -7  20   4       35.38       36.90      9.65 o 
  -6  20   4        4.53        9.00      3.07 o 
  -5  20   4        1.55        1.54      1.99 o 
  -4  20   4        7.40       11.45      2.46 o 
  -3  20   4      148.04      145.41      5.16 o 
  -2  20   4      111.57       98.00      4.25 o 
  -1  20   4      341.84      320.66      7.98 o 
   0  20   4        2.21       -1.38      1.47 o 
   1  20   4       44.16       47.18      3.27 o 
   2  20   4      124.84      118.36      4.76 o 
   3  20   4      191.99      202.31      7.63 o 
   4  20   4        1.54        3.06      1.83 o 
   5  20   4       11.80        7.64      2.61 o 
   6  20   4        0.19        2.36      2.41 o 
  -7  21   4       62.61       57.12      5.59 o 
  -6  21   4        5.62       18.52      5.60 o 
  -5  21   4       86.22       81.00      6.13 o 
  -4  21   4      203.39      207.82      9.41 o 
  -3  21   4        7.09        4.51      2.24 o 
  -2  21   4        0.69        1.44      1.59 o 
  -1  21   4        2.64        4.28      1.68 o 
   0  21   4      168.65      155.86      5.47 o 
   1  21   4       18.40       21.72      2.54 o 
   2  21   4       42.06       47.09      5.51 o 
   3  21   4      123.70      133.98      5.30 o 
   4  21   4       26.55       35.76      4.09 o 
   5  21   4       11.96       10.32      3.62 o 
  -6  22   4      144.56      162.06     12.73 o 
  -5  22   4       31.19       33.66      4.61 o 
  -4  22   4        0.08       -0.66      2.50 o 
  -3  22   4       15.96       15.60     13.89 o 
  -2  22   4       64.53       66.68      5.65 o 
  -1  22   4       39.01       36.58      2.98 o 
   0  22   4      150.41      151.16      5.53 o 
   1  22   4        1.73        1.69      1.81 o 
   2  22   4        0.54        2.15      1.72 o 
   3  22   4       26.24       37.05      3.30 o 
   4  22   4        2.22        3.64      2.31 o 
   5  22   4       51.69       62.96      4.92 o 
  -5  23   4      122.27      132.50     14.86 o 
  -4  23   4        0.09       -0.08      2.79 o 
  -3  23   4       27.78       35.25      4.63 o 
  -2  23   4       22.34       22.05      4.02 o 
  -1  23   4        2.11        0.26      2.60 o 
   0  23   4       13.32       13.33      2.30 o 
   1  23   4      387.49      415.77     15.71 o 
   2  23   4        0.09        0.57      1.78 o 
   3  23   4       47.99       64.11      4.13 o 
   4  23   4        0.50       -0.39      1.90 o 
  -4  24   4        2.17        1.23      3.09 o 
  -3  24   4       44.09       45.76      5.38 o 
  -2  24   4       17.10       15.92      3.96 o 
  -1  24   4       15.69       31.09      4.71 o 
   0  24   4       36.92       41.76      5.30 o 
   1  24   4        3.13        4.39      2.55 o 
   2  24   4       41.83       42.87      4.23 o 
   3  24   4        5.21        6.58      2.34 o 
  -3  25   4       81.33       95.43      7.23 o 
  -2  25   4        0.14        2.12      3.14 o 
  -1  25   4       38.73       41.25      5.32 o 
   0  25   4        2.31        6.37      3.54 o 
   1  25   4        1.00        2.58      2.34 o 
 -11   1   5        0.69        2.10      1.94 o 
 -10   1   5       40.84       38.92      3.38 o 
  -9   1   5       10.69       12.52      2.34 o 
  -8   1   5        7.13        7.19      1.83 o 
  -7   1   5      400.38      402.56      6.75 o 
  -6   1   5      434.64      417.33      6.78 o 
  -5   1   5       13.83       13.75      1.47 o 
  -4   1   5        9.59       12.38      1.31 o 
  -3   1   5      156.31      176.90      3.73 o 
  -2   1   5        0.90        0.05      0.83 o 
  -1   1   5       90.20      104.75      2.94 o 
   0   1   5      237.55      241.89      4.27 o 
   1   1   5       23.84       26.56      1.47 o 
   2   1   5       70.38       71.93      2.37 o 
   3   1   5      323.05      331.85      5.43 o 
   4   1   5        0.20       -0.84      0.84 o 
   5   1   5       22.45       20.91      1.77 o 
   6   1   5      172.21      171.08      4.43 o 
   7   1   5        6.67        8.14      1.78 o 
   8   1   5        0.58       -1.67      1.67 o 
   9   1   5        0.00       -0.82      2.50 o 
 -11   2   5        0.71        1.07      2.03 o 
 -10   2   5       10.76       14.84      2.51 o 
  -9   2   5       67.32       64.48      3.77 o 
  -8   2   5        6.64        7.33      1.88 o 
  -7   2   5       13.81       12.25      1.46 o 
  -6   2   5      248.14      234.61      5.81 o 
  -5   2   5      124.75      140.16      3.51 o 
  -4   2   5      112.06      122.64      3.19 o 
  -3   2   5      186.24      187.37      3.85 o 
  -2   2   5      180.18      237.13      4.37 o 
  -1   2   5       49.10       41.44      2.57 o 
   0   2   5      101.91       99.39      2.63 o 
   1   2   5      285.11      276.41      4.70 o 
   2   2   5        2.08        0.92      0.84 o 
   3   2   5       22.42       27.50      1.59 o 
   4   2   5      604.19      620.99      8.66 o 
   5   2   5        1.50       -0.30      0.91 o 
   6   2   5      539.06      546.30      9.06 o 
   7   2   5       33.50       28.16      3.32 o 
   8   2   5       40.18       45.65      5.76 o 
   9   2   5       68.67       76.40      5.80 o 
 -11   3   5       28.96       31.29      4.99 o 
 -10   3   5      116.35      106.79      5.03 o 
  -9   3   5       12.13       12.61      2.24 o 
  -8   3   5       35.28       38.60      3.00 o 
  -7   3   5      106.00      107.50      3.78 o 
  -6   3   5       20.40       23.54      1.78 o 
  -5   3   5       13.77       16.59      1.62 o 
  -4   3   5        6.07        4.09      1.07 o 
  -3   3   5      113.59      108.35      2.92 o 
  -2   3   5        8.76        5.52      1.02 o 
  -1   3   5      288.48      326.31      5.29 o 
   0   3   5      106.55      107.69      2.75 o 
   1   3   5        0.46        2.00      0.86 o 
   2   3   5       13.89       14.01      1.25 o 
   3   3   5      383.64      395.06      6.14 o 
   4   3   5        2.09        3.20      1.01 o 
   5   3   5        2.57        3.18      1.08 o 
   6   3   5      408.58      397.05      8.24 o 
   7   3   5        6.69        1.71      1.88 o 
   8   3   5       18.08       17.99      3.35 o 
   9   3   5        0.01       -1.26      1.96 o 
 -11   4   5        0.03        1.29      2.06 o 
 -10   4   5       82.07       78.59      4.46 o 
  -9   4   5        5.00        4.72      1.80 o 
  -8   4   5      127.54      114.71      4.65 o 
  -7   4   5      328.80      307.55      6.51 o 
  -6   4   5        0.03        2.05      1.16 o 
  -5   4   5      130.45      141.35      3.54 o 
  -4   4   5      312.40      337.94      5.71 o 
  -3   4   5      201.91      219.68      4.28 o 
  -2   4   5      995.78      935.14     11.77 o 
  -1   4   5      788.95      790.57     10.18 o 
   0   4   5     1599.74     1620.59     18.64 o 
   1   4   5       54.12       59.02      2.07 o 
   2   4   5       87.46      100.25      2.73 o 
   3   4   5        3.43        2.46      0.97 o 
   4   4   5      831.91      836.87     11.00 o 
   5   4   5       83.26       76.60      2.59 o 
   6   4   5      352.87      342.06      7.55 o 
   7   4   5       55.52       45.19      3.97 o 
   8   4   5        3.12       -0.10      1.83 o 
   9   4   5        9.66       12.80      6.66 o 
 -11   5   5       12.98       18.50      2.96 o 
 -10   5   5       75.13       79.16      4.48 o 
  -9   5   5       96.13       89.17      4.97 o 
  -8   5   5      200.93      182.21      5.93 o 
  -7   5   5        4.62        3.61      1.42 o 
  -6   5   5      224.79      198.76      4.42 o 
  -5   5   5       47.38       47.24      2.14 o 
  -4   5   5       49.07       46.63      2.09 o 
  -3   5   5      108.92       89.91      4.47 o 
  -2   5   5        8.95       10.23      1.22 o 
  -1   5   5       82.36       83.43      2.95 o 
   0   5   5        2.24        0.81      0.83 o 
   1   5   5      224.05      233.13      4.28 o 
   2   5   5      453.82      500.37      7.22 o 
   3   5   5      248.18      256.25      4.62 o 
   4   5   5      201.43      203.91      4.26 o 
   5   5   5     1339.19     1280.78     17.40 o 
   6   5   5        3.73        1.83      1.40 o 
   7   5   5      122.95      110.68      4.95 o 
   8   5   5        8.75        9.76      3.19 o 
   9   5   5        1.98        2.79      3.86 o 
 -11   6   5       11.20        6.07      2.71 o 
 -10   6   5       11.67        8.35      2.71 o 
  -9   6   5       10.17        7.41      2.52 o 
  -8   6   5       39.44       34.03      3.25 o 
  -7   6   5        7.15        4.10      1.57 o 
  -6   6   5        0.58        0.48      1.07 o 
  -5   6   5      724.65      721.07     10.05 o 
  -4   6   5       40.61       45.46      2.10 o 
  -3   6   5       83.03       85.90      3.07 o 
  -2   6   5      164.18      165.31      4.27 o 
  -1   6   5      467.67      480.78      6.99 o 
   0   6   5        1.17        1.32      0.89 o 
   1   6   5      960.93     1047.23     12.87 o 
   2   6   5       84.04       93.89      2.65 o 
   3   6   5     1463.38     1499.36     17.60 o 
   4   6   5      202.21      216.84      4.88 o 
   5   6   5       36.11       37.48      2.23 o 
   6   6   5       73.18       72.16      4.08 o 
   7   6   5       59.10       56.05      4.98 o 
   8   6   5       14.11       11.99      3.20 o 
   9   6   5        1.09       -0.68      2.55 o 
 -11   7   5       23.56       16.07      3.24 o 
 -10   7   5        2.08        3.53      2.11 o 
  -9   7   5       56.21       66.57      3.87 o 
  -8   7   5        7.68        3.72      1.77 o 
  -7   7   5       67.30       53.53      3.18 o 
  -6   7   5        1.12        1.32      1.18 o 
  -5   7   5      372.15      381.02      6.43 o 
  -4   7   5       22.18       25.23      1.97 o 
  -3   7   5     1570.39     1601.00     20.66 o 
  -2   7   5      218.96      229.36      4.34 o 
  -1   7   5      125.06      126.14      3.07 o 
   0   7   5      370.41      380.04      6.76 o 
   1   7   5       90.11      106.46      2.74 o 
   2   7   5      336.19      366.97      5.75 o 
   3   7   5      129.03      134.30      3.62 o 
   4   7   5      122.65      124.76      3.62 o 
   5   7   5        9.37        4.17      2.84 o 
   6   7   5        4.88        4.84      1.94 o 
   7   7   5        1.52       -1.22      3.38 o 
   8   7   5       23.30       24.37      4.07 o 
   9   7   5        9.00        5.84      3.34 o 
 -11   8   5        2.22        2.37      2.29 o 
 -10   8   5       14.34        9.74      2.37 o 
  -9   8   5      123.95      116.26      5.00 o 
  -8   8   5       11.31       11.96      2.23 o 
  -7   8   5        5.47        3.67      1.49 o 
  -6   8   5      134.06      154.41      4.19 o 
  -5   8   5      414.36      410.28      7.88 o 
  -4   8   5       12.63       11.76      1.35 o 
  -3   8   5        6.93        8.44      1.53 o 
  -2   8   5        0.77       -0.21      0.84 o 
  -1   8   5       20.18       29.75      2.95 o 
   0   8   5        2.36        2.90      1.14 o 
   1   8   5      262.95      295.60      6.66 o 
   2   8   5      563.27      587.55      9.10 o 
   3   8   5      237.37      235.92      6.08 o 
   4   8   5      325.08      312.99      9.43 o 
   5   8   5       98.22       94.36      4.06 o 
   6   8   5      632.09      606.57     13.65 o 
   7   8   5       47.89       52.68      7.62 o 
   8   8   5        0.12       -1.56      2.41 o 
   9   8   5        0.49       -0.39      2.96 o 
 -11   9   5        2.61        5.58      2.59 o 
 -10   9   5       19.73       26.49      3.10 o 
  -9   9   5        9.41        7.24      2.19 o 
  -8   9   5       74.29       72.65      3.84 o 
  -7   9   5       36.61       40.94      3.64 o 
  -6   9   5        6.26        6.60      1.33 o 
  -5   9   5      227.26      214.70      4.99 o 
  -4   9   5      632.67      625.24      9.00 o 
  -3   9   5      514.00      506.35      7.59 o 
  -2   9   5       28.97       26.40      1.61 o 
  -1   9   5      784.35      802.84     11.35 o 
   0   9   5      101.74      114.43      2.85 o 
   1   9   5      355.56      340.50      7.01 o 
   2   9   5        3.72        3.32      1.47 o 
   3   9   5       28.94       30.68      2.48 o 
   4   9   5        0.00        0.18      1.44 o 
   5   9   5      671.04      672.82     16.08 o 
   6   9   5      760.21      735.99     15.73 o 
   7   9   5       19.31       13.31      3.32 o 
   8   9   5       11.11       12.96      3.61 o 
   9   9   5       16.90       17.26      4.28 o 
 -11  10   5        9.71       12.00      2.95 o 
 -10  10   5       37.15       31.76      3.38 o 
  -9  10   5       12.09       18.73      2.71 o 
  -8  10   5        0.04        0.93      1.68 o 
  -7  10   5      273.35      268.96      6.21 o 
  -6  10   5       90.97       91.65      3.05 o 
  -5  10   5       95.27       93.87      3.03 o 
  -4  10   5     1618.98     1504.24     18.29 o 
  -3  10   5      502.58      503.85      7.59 o 
  -2  10   5        0.48        0.43      0.89 o 
  -1  10   5      511.50      519.20      8.62 o 
   0  10   5       33.50       42.00      2.28 o 
   1  10   5        5.31        9.63      1.71 o 
   2  10   5       30.42       31.22      2.44 o 
   3  10   5        9.93        4.90      1.59 o 
   4  10   5       92.44       87.82      4.26 o 
   5  10   5       66.96       54.14      3.38 o 
   6  10   5      149.78      146.95      6.67 o 
   7  10   5        0.55        0.19      2.32 o 
   8  10   5       47.48       48.07      5.18 o 
   9  10   5       12.73       18.76      4.53 o 
 -10  11   5        3.76        3.82      2.30 o 
  -9  11   5        5.16        8.38      2.27 o 
  -8  11   5       75.53       71.19      3.91 o 
  -7  11   5       44.92       42.89      2.84 o 
  -6  11   5        0.80        0.50      1.03 o 
  -5  11   5      173.40      162.58      4.01 o 
  -4  11   5      809.93      770.27     15.09 o 
  -3  11   5      831.43      779.22     13.27 o 
  -2  11   5      355.60      367.27      6.91 o 
  -1  11   5       39.26       40.71      2.30 o 
   0  11   5        3.18        2.89      1.39 o 
   1  11   5       18.28       19.94      2.26 o 
   2  11   5        5.47        3.13      1.51 o 
   3  11   5      131.42      127.83      4.67 o 
   4  11   5        1.38        0.77      1.58 o 
   5  11   5        5.83       10.21      2.12 o 
   6  11   5        1.78        0.55      1.78 o 
   7  11   5      168.09      183.97     10.61 o 
   8  11   5        6.14        9.33      3.61 o 
 -10  12   5       19.19       23.43      4.29 o 
  -9  12   5       37.19       39.06      3.35 o 
  -8  12   5       17.10       19.08      4.73 o 
  -7  12   5        0.66       -1.20      1.37 o 
  -6  12   5      360.40      355.76      6.45 o 
  -5  12   5      272.70      256.81      5.17 o 
  -4  12   5      700.96      661.24     17.11 o 
  -3  12   5        1.36        3.87      1.42 o 
  -2  12   5      747.27      680.52     10.72 o 
  -1  12   5       26.88       25.45      2.19 o 
   0  12   5       30.71       31.61      2.48 o 
   1  12   5        1.78        1.69      1.37 o 
   2  12   5       39.98       33.29      2.61 o 
   3  12   5       16.39       22.84      2.47 o 
   4  12   5       30.93       30.60      2.67 o 
   5  12   5       48.01       45.69      3.26 o 
   6  12   5        0.04        0.90      1.78 o 
   7  12   5       96.48       94.75      6.89 o 
   8  12   5       61.55       55.96      5.72 o 
 -10  13   5        1.03       -0.09      2.18 o 
  -9  13   5       24.69       25.01      5.26 o 
  -8  13   5       21.59       19.98      2.59 o 
  -7  13   5        3.83        4.27      1.63 o 
  -6  13   5       29.15       32.97      2.37 o 
  -5  13   5      101.72       91.50      3.09 o 
  -4  13   5      341.12      320.35      7.52 o 
  -3  13   5      689.29      644.55     10.54 o 
  -2  13   5        7.80        4.97      1.51 o 
  -1  13   5       22.44       23.52      2.65 o 
   0  13   5      369.78      369.46      8.24 o 
   1  13   5      223.69      195.44      5.69 o 
   2  13   5        0.41        0.19      1.38 o 
   3  13   5      137.46      135.63      8.58 o 
   4  13   5       66.18       63.40      3.56 o 
   5  13   5       13.20       10.70      2.23 o 
   6  13   5       42.79       35.18      3.52 o 
   7  13   5       19.93       22.76      5.79 o 
   8  13   5        8.80        7.89      5.11 o 
 -10  14   5       22.86       27.00      3.57 o 
  -9  14   5       16.92       13.89      3.55 o 
  -8  14   5       42.74       51.95      3.53 o 
  -7  14   5       13.03        7.21      1.72 o 
  -6  14   5        0.42        0.46      1.43 o 
  -5  14   5       20.21       22.03      2.18 o 
  -4  14   5      527.24      504.38      8.95 o 
  -3  14   5      183.98      179.26      4.79 o 
  -2  14   5        1.32       -0.07      1.19 o 
  -1  14   5        8.92        7.38      1.74 o 
   0  14   5      558.88      515.01     10.37 o 
   1  14   5      143.06      125.88      4.58 o 
   2  14   5       24.36       20.37      2.39 o 
   3  14   5       61.40       47.12      3.19 o 
   4  14   5        0.13        0.89      2.29 o 
   5  14   5       30.32       28.39      2.87 o 
   6  14   5       14.91       17.21      2.89 o 
   7  14   5       26.42       29.07      4.71 o 
   8  14   5        0.00        1.31      3.18 o 
  -9  15   5       36.27       39.14      3.85 o 
  -8  15   5        0.05       -0.10      2.46 o 
  -7  15   5        0.21       -1.68      1.82 o 
  -6  15   5       17.33       14.69      2.04 o 
  -5  15   5        6.49        2.89      1.56 o 
  -4  15   5        0.08        0.96      1.38 o 
  -3  15   5      356.56      341.89      8.97 o 
  -2  15   5      360.77      349.18      8.08 o 
  -1  15   5       25.39       24.88      2.46 o 
   0  15   5        5.41        8.01      1.84 o 
   1  15   5      146.44      124.59      4.70 o 
   2  15   5        9.19        6.38      1.88 o 
   3  15   5      153.99      142.62      5.23 o 
   4  15   5       11.99        9.12      2.70 o 
   5  15   5        2.36        1.84      1.85 o 
   6  15   5       28.24       32.64      3.54 o 
   7  15   5        3.65        7.05      3.60 o 
  -9  16   5       51.84       56.55      5.71 o 
  -8  16   5       52.95       55.14      5.44 o 
  -7  16   5       26.08       21.47      3.24 o 
  -6  16   5      146.02      139.98      4.61 o 
  -5  16   5      260.36      272.19      8.12 o 
  -4  16   5      484.37      453.60      9.86 o 
  -3  16   5        6.87        3.42      1.64 o 
  -2  16   5       52.51       50.32      4.47 o 
  -1  16   5        9.00        7.36      1.83 o 
   0  16   5       18.46       15.34      2.13 o 
   1  16   5      226.78      210.04      6.24 o 
   2  16   5      194.25      190.84      6.00 o 
   3  16   5      188.04      196.10      6.19 o 
   4  16   5      219.34      218.64      9.19 o 
   5  16   5        0.80        1.00      1.83 o 
   6  16   5       44.93       50.89      4.34 o 
   7  16   5        0.08       -1.34      4.05 o 
  -8  17   5       33.47       42.55      5.03 o 
  -7  17   5       39.78       46.30      7.05 o 
  -6  17   5       91.76       85.76      4.17 o 
  -5  17   5       89.99       89.08      4.35 o 
  -4  17   5       31.58       41.17      2.88 o 
  -3  17   5        1.38        2.78      1.70 o 
  -2  17   5       59.18       55.07      6.43 o 
  -1  17   5        7.23        8.21      1.96 o 
   0  17   5        3.37        1.54      1.54 o 
   1  17   5        0.03        2.34      1.64 o 
   2  17   5       21.82       21.70      2.50 o 
   3  17   5       13.49        9.36      2.51 o 
   4  17   5       25.65       28.68      2.95 o 
   5  17   5        0.01        1.52      2.10 o 
   6  17   5       62.73       68.08      4.97 o 
  -8  18   5       14.46       12.64      3.18 o 
  -7  18   5        5.61        8.23      2.70 o 
  -6  18   5       71.03       68.92      9.29 o 
  -5  18   5       49.38       57.11      3.13 o 
  -4  18   5      139.65      142.49      5.18 o 
  -3  18   5       34.31       29.65      2.73 o 
  -2  18   5      102.69       89.32      4.19 o 
  -1  18   5       69.59       65.03      4.29 o 
   0  18   5       20.44       26.45      2.64 o 
   1  18   5       49.64       50.13      3.32 o 
   2  18   5       32.94       28.03      2.77 o 
   3  18   5       45.77       44.98      3.37 o 
   4  18   5       28.03       33.78      3.17 o 
   5  18   5        6.04        4.12      2.32 o 
   6  18   5        1.27       -0.47      2.32 o 
  -7  19   5       30.23       27.07      3.48 o 
  -6  19   5        4.41        3.03      2.65 o 
  -5  19   5        7.92        9.65      2.55 o 
  -4  19   5      103.81      103.59      4.55 o 
  -3  19   5       16.31       18.33      2.83 o 
  -2  19   5       66.51       68.47      3.78 o 
  -1  19   5       32.49       34.09      3.54 o 
   0  19   5      133.44      129.82      5.04 o 
   1  19   5        9.50       14.34      2.53 o 
   2  19   5       16.98       11.58      2.31 o 
   3  19   5       83.32       82.14      4.38 o 
   4  19   5       14.74       10.65      2.39 o 
   5  19   5        0.48       -0.58      2.12 o 
   6  19   5        8.97        5.40      4.44 o 
  -7  20   5       27.25       39.13      4.97 o 
  -6  20   5      107.65       98.91      6.73 o 
  -5  20   5        0.02       -0.02      1.98 o 
  -4  20   5       14.96       10.58      2.21 o 
  -3  20   5       10.03        8.56      2.13 o 
  -2  20   5        0.24        0.40      1.58 o 
  -1  20   5       18.57       17.81      2.43 o 
   0  20   5       67.92       68.57      3.94 o 
   1  20   5        1.73        0.49      1.67 o 
   2  20   5        1.22        1.92      1.73 o 
   3  20   5        5.41        4.27      2.04 o 
   4  20   5       65.85       70.00      4.31 o 
   5  20   5       36.99       45.46      5.30 o 
  -6  21   5        0.15        7.91      5.60 o 
  -5  21   5       41.51       47.81      4.16 o 
  -4  21   5       20.51       24.60      4.20 o 
  -3  21   5        6.64       10.48      2.17 o 
  -2  21   5       86.02       78.26      4.22 o 
  -1  21   5       15.37        9.90      2.23 o 
   0  21   5       94.93       75.93      4.21 o 
   1  21   5       89.75       86.02      4.45 o 
   2  21   5       16.83       15.12      2.54 o 
   3  21   5       61.67       60.36      4.03 o 
   4  21   5       81.02       85.76      4.79 o 
  -5  22   5        7.89       17.17      5.69 o 
  -4  22   5       46.27       50.54      7.91 o 
  -3  22   5       12.50       17.23      3.00 o 
  -2  22   5        0.36        2.16      1.81 o 
  -1  22   5       34.62       28.89      2.86 o 
   0  22   5       22.43       27.35      3.05 o 
   1  22   5        0.07        2.04      2.01 o 
   2  22   5        3.75        3.88      2.05 o 
   3  22   5        0.94       -0.02      1.86 o 
  -5  23   5        6.25       12.54      5.02 o 
  -4  23   5        0.19        2.74      2.96 o 
  -3  23   5       19.47       28.92      4.50 o 
  -2  23   5        0.60        1.94      2.30 o 
  -1  23   5       28.27       39.99      3.32 o 
   0  23   5       96.93       84.24      4.62 o 
   1  23   5        1.17       -0.77      1.72 o 
   2  23   5       39.39       38.97      3.55 o 
  -3  24   5        2.64        0.99      3.06 o 
  -2  24   5       82.47       99.23      7.43 o 
  -1  24   5        4.08        5.81      3.20 o 
   0  24   5       47.81       56.28      3.93 o 
   1  24   5       76.77       86.83      4.81 o 
 -11   0   6       52.94       62.94      7.04 o 
 -10   0   6        4.54        9.02      3.50 o 
  -9   0   6       17.62       22.29      5.21 o 
  -8   0   6       15.14       13.55      3.24 o 
  -7   0   6       70.73       73.43      4.04 o 
  -6   0   6      878.57      864.42     16.84 o 
  -5   0   6       76.08       61.86      5.66 o 
  -4   0   6       54.74       51.46      3.33 o 
  -3   0   6      203.82      209.18      8.22 o 
  -2   0   6     1706.09     1710.15     28.43 o 
  -1   0   6        0.04        1.20      1.48 o 
   0   0   6      529.60      613.67     12.24 o 
   1   0   6       13.10       18.29      2.13 o 
   2   0   6      673.60      670.05     13.22 o 
   3   0   6      112.41      110.71      5.42 o 
   4   0   6     1521.76     1494.24     31.20 o 
   5   0   6       15.01       13.75      2.15 o 
   6   0   6        3.87        5.02      4.44 o 
   7   0   6        2.06        0.39      3.28 o 
   8   0   6       33.99       28.36      5.60 o 
   9   0   6        2.02       11.58      5.02 o 
 -11   1   6       38.52       48.50      5.23 o 
 -10   1   6       88.63       88.90      5.31 o 
  -9   1   6       46.28       49.71      3.73 o 
  -8   1   6       28.63       28.14      2.85 o 
  -7   1   6       72.99       75.77      4.57 o 
  -6   1   6      273.27      275.54      5.51 o 
  -5   1   6      118.50      120.91      3.98 o 
  -4   1   6      633.13      591.71      9.47 o 
  -3   1   6        4.62        8.35      1.31 o 
  -2   1   6      583.69      576.11      8.39 o 
  -1   1   6      580.44      589.77      8.44 o 
   0   1   6      156.14      168.71      4.00 o 
   1   1   6       71.90       57.67      2.26 o 
   2   1   6       60.54       63.99      2.41 o 
   3   1   6     1349.00     1345.97     16.41 o 
   4   1   6        4.22        6.77      1.47 o 
   5   1   6        3.68        3.83      1.22 o 
   6   1   6      430.53      445.55     14.09 o 
   7   1   6       48.19       54.45      3.85 o 
   8   1   6        0.50       -1.63      2.64 o 
   9   1   6       45.49       48.84      5.25 o 
 -11   2   6       31.01       32.97      4.95 o 
 -10   2   6       47.08       52.97      4.15 o 
  -9   2   6        5.53        4.93      1.99 o 
  -8   2   6       42.04       50.64      4.34 o 
  -7   2   6       32.89       28.15      2.17 o 
  -6   2   6       24.12       32.04      2.08 o 
  -5   2   6      180.34      184.29      6.12 o 
  -4   2   6      251.24      247.65      4.95 o 
  -3   2   6        0.17        1.23      1.06 o 
  -2   2   6       51.02       43.19      2.09 o 
  -1   2   6       56.24       51.92      2.72 o 
   0   2   6        1.13        0.92      0.96 o 
   1   2   6      234.31      234.78      4.61 o 
   2   2   6      434.39      423.78      6.71 o 
   3   2   6      123.87      148.29      3.66 o 
   4   2   6      376.07      392.33      9.55 o 
   5   2   6       48.30       46.99      2.28 o 
   6   2   6       38.52       36.14      2.75 o 
   7   2   6        9.64        3.10      2.63 o 
   8   2   6       58.51       56.18      4.06 o 
   9   2   6       25.26       24.89      6.17 o 
 -11   3   6       48.82       56.46      4.35 o 
 -10   3   6       33.52       44.28      5.21 o 
  -9   3   6        3.10        4.55      1.87 o 
  -8   3   6      228.88      246.92      8.10 o 
  -7   3   6       42.39       50.27      3.22 o 
  -6   3   6      477.17      449.10      7.54 o 
  -5   3   6      193.41      176.91      4.21 o 
  -4   3   6       42.98       45.87      2.26 o 
  -3   3   6        4.69        7.16      1.62 o 
  -2   3   6      300.05      310.50      5.64 o 
  -1   3   6      462.89      435.42      6.82 o 
   0   3   6        7.76        3.72      1.23 o 
   1   3   6     1857.88     1807.07     32.26 o 
   2   3   6      885.20      920.46     11.98 o 
   3   3   6      561.13      613.61      8.86 o 
   4   3   6      527.98      524.16      7.95 o 
   5   3   6      112.70      118.34      3.84 o 
   6   3   6        2.05        3.62      1.65 o 
   7   3   6      182.44      192.24      6.85 o 
   8   3   6      111.45      112.08      6.89 o 
   9   3   6       10.36        5.02      4.82 o 
 -11   4   6        9.74       13.37      2.80 o 
 -10   4   6       18.70       23.65      3.12 o 
  -9   4   6        0.01        2.82      1.80 o 
  -8   4   6       11.92       15.24      2.67 o 
  -7   4   6      192.46      189.69      5.64 o 
  -6   4   6      522.62      537.93      8.56 o 
  -5   4   6      438.73      454.26      8.48 o 
  -4   4   6        1.94        3.99      1.19 o 
  -3   4   6       14.79       16.91      1.62 o 
  -2   4   6       42.25       42.49      2.06 o 
  -1   4   6      166.88      182.75      4.00 o 
   0   4   6       32.11       38.76      2.51 o 
   1   4   6       45.86       55.60      2.22 o 
   2   4   6        7.29        5.68      1.17 o 
   3   4   6      328.93      333.02      5.82 o 
   4   4   6        0.29       -0.84      1.16 o 
   5   4   6      174.67      172.40      5.74 o 
   6   4   6        0.35        0.46      1.46 o 
   7   4   6        0.30        1.35      2.55 o 
   8   4   6       33.62       36.45      4.61 o 
   9   4   6       34.00       45.20      5.10 o 
 -11   5   6        8.25        8.03      3.17 o 
 -10   5   6       69.94       80.73      5.26 o 
  -9   5   6       65.02       66.39      4.46 o 
  -8   5   6       88.76       71.06      4.05 o 
  -7   5   6      282.28      252.17      6.16 o 
  -6   5   6        4.78        4.59      1.60 o 
  -5   5   6      430.91      439.33     12.07 o 
  -4   5   6       63.88       67.34      3.18 o 
  -3   5   6     1717.44     1712.15     20.32 o 
  -2   5   6       94.54       87.06      3.99 o 
  -1   5   6     1313.41     1260.98     19.91 o 
   0   5   6       51.06       63.76      3.56 o 
   1   5   6      490.69      480.00     14.44 o 
   2   5   6       32.00       41.04      2.07 o 
   3   5   6     1250.65     1230.97     15.27 o 
   4   5   6      243.61      233.47      5.34 o 
   5   5   6       83.21       80.28      3.22 o 
   6   5   6      242.34      281.67      8.42 o 
   7   5   6      117.24      125.26      7.09 o 
   8   5   6       31.59       40.06      6.85 o 
 -11   6   6       16.86       20.32      3.16 o 
 -10   6   6       42.49       45.24      3.88 o 
  -9   6   6       29.85       43.01      4.45 o 
  -8   6   6        1.13        1.94      1.67 o 
  -7   6   6      271.32      297.44      7.31 o 
  -6   6   6      420.22      468.15      7.84 o 
  -5   6   6       34.27       30.19      2.08 o 
  -4   6   6       69.20       78.61      2.80 o 
  -3   6   6        8.31       17.36      5.40 o 
  -2   6   6       49.99       40.02      2.04 o 
  -1   6   6       49.38       61.09      2.80 o 
   0   6   6       47.49       61.31      2.36 o 
   1   6   6      105.11       98.43      2.90 o 
   2   6   6      202.38      193.71      4.15 o 
   3   6   6      286.74      289.46      6.17 o 
   4   6   6        0.41        1.51      1.56 o 
   5   6   6        4.20        4.47      2.20 o 
   6   6   6        3.67        7.22      2.13 o 
   7   6   6        2.91        1.10      2.32 o 
   8   6   6        1.36        4.37      2.92 o 
 -11   7   6       27.64       29.53      4.21 o 
 -10   7   6        2.50        1.44      2.20 o 
  -9   7   6       84.71       88.85      4.73 o 
  -8   7   6      159.97      161.05      8.44 o 
  -7   7   6       54.41       49.41      2.97 o 
  -6   7   6        0.19       -1.03      1.03 o 
  -5   7   6     2002.33     1939.79     23.08 o 
  -4   7   6       23.59       22.66      1.78 o 
  -3   7   6       60.97       58.49      3.37 o 
  -2   7   6       28.23       28.86      1.83 o 
  -1   7   6      628.48      632.10      9.03 o 
   0   7   6       36.50       46.78      2.07 o 
   1   7   6      484.42      498.58      7.54 o 
   2   7   6       24.68       19.29      1.75 o 
   3   7   6     1176.85     1145.26     18.40 o 
   4   7   6      150.09      167.92      5.96 o 
   5   7   6       17.98       24.72      2.56 o 
   6   7   6      151.80      163.55      6.38 o 
   7   7   6        0.57       -2.27      2.27 o 
   8   7   6       11.57        9.78      3.34 o 
 -10   8   6        6.54        7.58      3.23 o 
  -9   8   6        0.80       -1.72      1.76 o 
  -8   8   6      411.64      402.75     17.77 o 
  -7   8   6       67.62       59.14      3.21 o 
  -6   8   6      241.07      234.80      5.54 o 
  -5   8   6      295.24      306.99      6.33 o 
  -4   8   6      297.17      281.77      5.54 o 
  -3   8   6      276.68      248.26      5.01 o 
  -2   8   6       15.57       18.70      1.60 o 
  -1   8   6       96.77      103.98      3.03 o 
   0   8   6       12.90       13.92      1.36 o 
   1   8   6      101.40       84.40      3.89 o 
   2   8   6        3.03       -1.23      1.23 o 
   3   8   6       75.61       75.14      3.69 o 
   4   8   6      645.20      614.44     11.89 o 
   5   8   6      318.69      309.26      7.69 o 
   6   8   6      152.94      153.41      9.97 o 
   7   8   6       24.57       24.29      4.09 o 
   8   8   6       35.45       34.38      4.91 o 
 -10   9   6       53.51       61.38      4.28 o 
  -9   9   6       76.02       96.87      4.87 o 
  -8   9   6       99.31       99.17      4.85 o 
  -7   9   6       63.27       58.40      3.23 o 
  -6   9   6       35.35       44.48      2.75 o 
  -5   9   6       14.81       11.47      1.60 o 
  -4   9   6        0.46        1.59      1.15 o 
  -3   9   6     1427.84     1453.03     22.71 o 
  -2   9   6      500.81      493.04      7.67 o 
  -1   9   6      174.66      165.35      4.55 o 
   0   9   6      142.40      137.45      4.06 o 
   1   9   6       11.60       10.97      1.93 o 
   2   9   6       45.79       46.24      3.02 o 
   3   9   6       18.88       26.01      2.58 o 
   4   9   6      427.73      394.07      8.95 o 
   5   9   6       41.59       37.19      3.09 o 
   6   9   6       68.92       88.25      7.94 o 
   7   9   6        0.25        0.37      2.50 o 
   8   9   6       73.63       91.53     11.67 o 
 -10  10   6       40.92       40.21      3.74 o 
  -9  10   6       26.00       28.16      3.40 o 
  -8  10   6       82.95       84.55      4.39 o 
  -7  10   6       30.52       35.43      2.77 o 
  -6  10   6       65.82       59.11      2.73 o 
  -5  10   6        1.61        3.29      1.27 o 
  -4  10   6      193.89      194.23      4.53 o 
  -3  10   6      174.65      164.56      5.12 o 
  -2  10   6      388.30      353.54      7.11 o 
  -1  10   6       21.96       25.11      2.13 o 
   0  10   6       78.55       82.49      3.76 o 
   1  10   6        2.44        5.13      1.68 o 
   2  10   6        3.51        2.45      1.51 o 
   3  10   6      758.29      719.53     13.31 o 
   4  10   6      117.80      117.49      6.74 o 
   5  10   6       12.74       13.06      2.42 o 
   6  10   6       74.28       80.21      4.81 o 
   7  10   6        1.42        1.82      4.63 o 
   8  10   6       18.25       19.73      5.02 o 
 -10  11   6       22.12       27.51      3.38 o 
  -9  11   6       39.38       40.80      3.73 o 
  -8  11   6       70.42       78.25      4.32 o 
  -7  11   6      116.32      111.84      4.25 o 
  -6  11   6        2.21       -0.31      1.19 o 
  -5  11   6       19.24       15.92      1.91 o 
  -4  11   6      193.95      196.42      4.54 o 
  -3  11   6      693.21      669.62     11.11 o 
  -2  11   6       11.94        9.26      2.01 o 
  -1  11   6      383.20      391.78      8.42 o 
   0  11   6       81.35       81.76      3.82 o 
   1  11   6       18.31       21.64      2.41 o 
   2  11   6      152.02      155.60      9.30 o 
   3  11   6        1.12        1.34      1.59 o 
   4  11   6       40.82       36.98      3.10 o 
   5  11   6      675.86      691.25     13.75 o 
   6  11   6        5.48        2.08      2.06 o 
   7  11   6        0.48        1.67      3.38 o 
 -10  12   6        2.17       -1.50      2.25 o 
  -9  12   6       44.58       60.75      5.22 o 
  -8  12   6        0.89       -0.05      2.33 o 
  -7  12   6       20.77       20.40      2.34 o 
  -6  12   6        3.53        2.54      1.36 o 
  -5  12   6       18.52       16.30      2.27 o 
  -4  12   6       30.93       29.25      2.54 o 
  -3  12   6        0.02       -1.22      1.22 o 
  -2  12   6       42.25       43.90      2.60 o 
  -1  12   6       57.89       49.68      3.69 o 
   0  12   6        4.63        6.14      1.81 o 
   1  12   6       78.79       60.11      3.47 o 
   2  12   6      326.24      269.13      7.23 o 
   3  12   6       19.29       39.14      3.92 o 
   4  12   6       38.98       25.82      2.83 o 
   5  12   6       10.83       10.05      2.51 o 
   6  12   6       16.39       19.70      6.33 o 
   7  12   6       13.75        5.81      5.50 o 
  -9  13   6       65.35       70.19      4.99 o 
  -8  13   6       92.07       88.38      5.16 o 
  -7  13   6        5.86        0.84      1.72 o 
  -6  13   6      382.81      391.47      8.25 o 
  -5  13   6      195.28      194.14      5.42 o 
  -4  13   6       51.64       53.68      3.01 o 
  -3  13   6      143.84      142.35      4.45 o 
  -2  13   6       61.45       56.69      3.42 o 
  -1  13   6       52.89       59.00      3.45 o 
   0  13   6      348.20      323.63      9.19 o 
   1  13   6        0.61        3.47      1.67 o 
   2  13   6      442.45      401.58      9.86 o 
   3  13   6       24.30       21.77      2.63 o 
   4  13   6      400.58      394.93      9.43 o 
   5  13   6        1.89        5.05      2.21 o 
   6  13   6        0.44       -0.99      1.87 o 
   7  13   6       31.49       36.50      7.23 o 
  -9  14   6        5.80        0.50      3.21 o 
  -8  14   6       16.50       11.43      8.49 o 
  -7  14   6       40.92       48.58      5.45 o 
  -6  14   6      395.50      393.34      8.32 o 
  -5  14   6      404.13      397.11      8.24 o 
  -4  14   6       61.06       58.62      3.18 o 
  -3  14   6       22.60       25.51      3.23 o 
  -2  14   6       62.08       56.11      3.44 o 
  -1  14   6       58.06       62.57      3.64 o 
   0  14   6       75.99       75.24      4.01 o 
   1  14   6       20.39       17.57      2.39 o 
   2  14   6        4.14        1.73      1.76 o 
   3  14   6        3.57        1.88      1.80 o 
   4  14   6       73.46       60.86      3.83 o 
   5  14   6       36.26       36.08      3.73 o 
   6  14   6        9.52       11.02      2.89 o 
   7  14   6        5.71       11.48      3.73 o 
  -9  15   6        9.38       19.10      5.60 o 
  -8  15   6       11.37        2.94      5.69 o 
  -7  15   6       67.00       72.33      4.96 o 
  -6  15   6        3.05        9.65      2.05 o 
  -5  15   6       53.21       60.49      3.32 o 
  -4  15   6       24.30       24.26      2.35 o 
  -3  15   6      185.86      194.99      6.10 o 
  -2  15   6      274.43      267.90      7.16 o 
  -1  15   6      102.96      105.46      4.53 o 
   0  15   6       60.77       73.58      3.96 o 
   1  15   6       29.46       17.42      2.40 o 
   2  15   6       86.63       85.36      5.29 o 
   3  15   6        7.16       16.20      2.57 o 
   4  15   6        0.18        0.82      1.79 o 
   5  15   6        5.31        3.47      2.29 o 
   6  15   6      106.53      122.48      6.32 o 
  -8  16   6        1.49       -1.93      3.67 o 
  -7  16   6       12.70       18.65      3.55 o 
  -6  16   6       94.78      105.94      4.30 o 
  -5  16   6       40.64       37.89      2.82 o 
  -4  16   6       33.06       34.32      3.07 o 
  -3  16   6        4.42        0.23      1.77 o 
  -2  16   6       32.05       25.93      2.77 o 
  -1  16   6        1.58        0.69      1.95 o 
   0  16   6       44.58       41.07      3.20 o 
   1  16   6        3.52        4.17      2.01 o 
   2  16   6      294.69      285.69      7.90 o 
   3  16   6       48.37       45.14      3.46 o 
   4  16   6      133.72      137.57      5.61 o 
   5  16   6       90.63       90.86      5.64 o 
   6  16   6        0.28        2.89      2.32 o 
  -8  17   6        0.31       -1.35      3.28 o 
  -7  17   6      475.89      534.27     13.70 o 
  -6  17   6        6.99       13.64      2.51 o 
  -5  17   6       13.47       17.52      2.63 o 
  -4  17   6       41.46       43.41      3.38 o 
  -3  17   6      253.55      270.27      7.72 o 
  -2  17   6       46.31       48.20      3.42 o 
  -1  17   6       29.53       34.91      3.11 o 
   0  17   6      101.49       97.70      4.53 o 
   1  17   6      521.72      484.70     10.87 o 
   2  17   6       50.58       44.89      3.43 o 
   3  17   6       13.92       15.08      2.65 o 
   4  17   6       89.20      106.18      5.14 o 
   5  17   6      211.99      222.79      8.53 o 
  -7  18   6        9.02       16.64      3.98 o 
  -6  18   6       13.31       15.08      3.12 o 
  -5  18   6       19.11       18.00      2.61 o 
  -4  18   6      149.39      158.21      5.77 o 
  -3  18   6        0.87        4.26      2.02 o 
  -2  18   6       38.78       32.22      3.06 o 
  -1  18   6       31.73       29.90      3.05 o 
   0  18   6        0.09        4.80      2.09 o 
   1  18   6        7.76        4.71      1.90 o 
   2  18   6       72.12       82.53      5.46 o 
   3  18   6        5.41        6.03      2.16 o 
   4  18   6       10.40       15.05      2.70 o 
   5  18   6       12.13        6.30      2.65 o 
  -7  19   6        1.55        3.22      3.38 o 
  -6  19   6       22.22       22.82      4.26 o 
  -5  19   6      119.54      127.22      5.48 o 
  -4  19   6       24.16       27.15      3.72 o 
  -3  19   6       19.40       22.89      3.06 o 
  -2  19   6        9.30       10.16      2.30 o 
  -1  19   6       81.13       80.65      4.40 o 
   0  19   6       24.03       16.14      2.59 o 
   1  19   6       11.94       12.27      2.46 o 
   2  19   6      135.37      153.10      5.99 o 
   3  19   6        7.85        6.23      2.33 o 
   4  19   6       65.44       80.08      4.69 o 
  -6  20   6        5.89        2.36      3.20 o 
  -5  20   6       13.15       13.16      4.28 o 
  -4  20   6        0.66        1.20      1.90 o 
  -3  20   6        1.23       -0.53      1.78 o 
  -2  20   6        0.12        2.56      2.23 o 
  -1  20   6       65.33       67.23      4.14 o 
   0  20   6       19.55       23.83      5.01 o 
   1  20   6       27.26       34.10      3.27 o 
   2  20   6       19.52       20.31      2.97 o 
   3  20   6        4.28        8.08      2.36 o 
   4  20   6       35.14       33.63      3.59 o 
  -5  21   6       34.26       25.79      3.57 o 
  -4  21   6        7.40       12.27      3.02 o 
  -3  21   6        5.48        3.23      2.04 o 
  -2  21   6      166.70      185.63      8.35 o 
  -1  21   6       10.54       10.54      2.46 o 
   0  21   6      136.70      145.85      8.47 o 
   1  21   6       26.03       34.26      3.43 o 
   2  21   6       15.34       14.38      2.75 o 
   3  21   6      189.24      202.73      7.27 o 
  -4  22   6       40.80       39.85      4.23 o 
  -3  22   6        3.64        4.34      2.05 o 
  -2  22   6        0.76        2.18      2.07 o 
  -1  22   6        2.94        4.59      2.09 o 
   0  22   6      112.62      125.28      5.63 o 
   1  22   6        3.52        3.81      2.37 o 
   2  22   6       28.43       31.99      3.46 o 
  -3  23   6       10.56       15.38      4.88 o 
  -2  23   6        0.01        0.52      1.96 o 
  -1  23   6        2.81        4.34      2.10 o 
   0  23   6       74.97       94.30      5.03 o 
 -11   1   7       73.68       77.23      5.32 o 
 -10   1   7       40.73       56.50      5.01 o 
  -9   1   7       64.17       74.59      4.57 o 
  -8   1   7       42.42       35.03      3.62 o 
  -7   1   7       68.65       69.97      3.03 o 
  -6   1   7       21.01       21.74      1.99 o 
  -5   1   7       37.03       29.31      2.09 o 
  -4   1   7      196.41      188.90      4.52 o 
  -3   1   7        0.10        0.02      1.16 o 
  -2   1   7       95.69      111.52      3.35 o 
  -1   1   7      528.26      536.02      8.20 o 
   0   1   7       74.18       75.25      2.75 o 
   1   1   7     1128.79     1110.10     14.33 o 
   2   1   7      528.45      521.46      8.16 o 
   3   1   7      222.64      224.61      4.79 o 
   4   1   7       88.83       86.26      3.03 o 
   5   1   7       30.92       34.43      4.11 o 
   6   1   7       20.50       19.54      2.77 o 
   7   1   7       10.98       16.67      3.52 o 
   8   1   7      147.27      152.42     11.77 o 
 -11   2   7       14.91       16.85      3.95 o 
 -10   2   7       12.55       22.51      3.31 o 
  -9   2   7       14.39       11.08      2.98 o 
  -8   2   7       32.35       23.17      2.80 o 
  -7   2   7       55.97       55.31      2.79 o 
  -6   2   7       82.71       69.69      2.98 o 
  -5   2   7      158.85      152.13      4.17 o 
  -4   2   7      152.77      152.13      4.09 o 
  -3   2   7      268.56      260.37      5.31 o 
  -2   2   7      482.26      490.03      7.82 o 
  -1   2   7      408.77      437.86      7.19 o 
   0   2   7      403.74      387.04      6.65 o 
   1   2   7      273.49      272.30      5.34 o 
   2   2   7      948.41      938.28     12.55 o 
   3   2   7      411.79      415.87      7.02 o 
   4   2   7        2.24        2.63      1.22 o 
   5   2   7        0.05        0.04      1.30 o 
   6   2   7        1.73        1.42      1.95 o 
   7   2   7        0.90        0.00      3.86 o 
   8   2   7       10.63       13.70      5.60 o 
 -11   3   7        6.79        4.42      4.82 o 
 -10   3   7        0.90        1.16      2.15 o 
  -9   3   7       15.44       11.88      2.70 o 
  -8   3   7        0.69       -1.61      1.61 o 
  -7   3   7        7.52        5.10      1.49 o 
  -6   3   7       24.20       25.62      2.08 o 
  -5   3   7        7.61        5.92      1.51 o 
  -4   3   7       49.69       48.76      2.46 o 
  -3   3   7      124.52      131.15      3.71 o 
  -2   3   7        1.44        0.14      1.19 o 
  -1   3   7      106.33      109.42      3.27 o 
   0   3   7        4.83        2.91      1.17 o 
   1   3   7        2.62        1.86      1.55 o 
   2   3   7       40.09       43.92      2.28 o 
   3   3   7       19.94       18.90      1.75 o 
   4   3   7      338.36      338.16      7.47 o 
   5   3   7        0.20        0.48      1.35 o 
   6   3   7        4.84        2.61      2.80 o 
   7   3   7        1.25        0.95      2.55 o 
   8   3   7       31.50       37.62      7.14 o 
 -10   4   7       36.88       40.91      3.91 o 
  -9   4   7       14.19       16.22      2.89 o 
  -8   4   7      142.12      130.13      7.83 o 
  -7   4   7        9.99        6.56      1.62 o 
  -6   4   7       28.36       28.02      2.16 o 
  -5   4   7      158.30      136.91      4.01 o 
  -4   4   7      196.33      198.02      4.68 o 
  -3   4   7      143.20      141.10      3.90 o 
  -2   4   7       17.32       16.78      1.70 o 
  -1   4   7       79.38       74.62      2.75 o 
   0   4   7      236.24      224.06      4.75 o 
   1   4   7      576.75      577.40      8.73 o 
   2   4   7       70.32       68.62      2.65 o 
   3   4   7       20.04       20.42      1.82 o 
   4   4   7      126.74      120.94      3.97 o 
   5   4   7        7.77        6.71      1.96 o 
   6   4   7       34.66       36.03      6.37 o 
   7   4   7       22.57       22.03      4.02 o 
   8   4   7        6.05        0.88      2.96 o 
 -10   5   7       21.33       19.76      3.14 o 
  -9   5   7        0.21        0.79      1.98 o 
  -8   5   7       27.18       26.64      3.56 o 
  -7   5   7       21.92       17.89      1.95 o 
  -6   5   7      157.18      143.12      4.21 o 
  -5   5   7       88.08       89.96      3.26 o 
  -4   5   7        2.86        1.17      1.25 o 
  -3   5   7        4.85        4.98      1.30 o 
  -2   5   7        8.35        6.78      1.40 o 
  -1   5   7       72.53       69.12      2.96 o 
   0   5   7       25.92       28.93      1.94 o 
   1   5   7      346.86      333.91      6.38 o 
   2   5   7       10.23       12.22      1.61 o 
   3   5   7        1.50        0.40      2.48 o 
   4   5   7        0.08       -0.42      1.51 o 
   5   5   7       34.04       37.68      2.93 o 
   6   5   7       28.07       27.25      3.20 o 
   7   5   7       64.45       60.69      5.52 o 
   8   5   7        2.51        7.14      5.02 o 
 -10   6   7       83.96       82.02      5.08 o 
  -9   6   7      104.25      125.51      5.77 o 
  -8   6   7       47.54       54.07      3.82 o 
  -7   6   7        5.10        6.89      2.54 o 
  -6   6   7       14.60       16.27      1.83 o 
  -5   6   7      504.66      509.50      8.47 o 
  -4   6   7        0.06       -1.38      1.38 o 
  -3   6   7      190.32      179.64      4.37 o 
  -2   6   7       81.01       96.10      3.18 o 
  -1   6   7       47.71       51.44      2.39 o 
   0   6   7        1.40       -0.27      1.07 o 
   1   6   7      126.54      119.68      3.47 o 
   2   6   7        0.00       -1.06      1.48 o 
   3   6   7      245.19      230.55      6.50 o 
   4   6   7      124.40      121.26      4.84 o 
   5   6   7      103.17      110.48      4.65 o 
   6   6   7       60.72       55.28      4.30 o 
   7   6   7       34.52       37.88      8.87 o 
 -10   7   7       43.65       55.76      5.79 o 
  -9   7   7        2.99        6.42      2.73 o 
  -8   7   7       15.30       12.75      2.53 o 
  -7   7   7       12.12       16.88      2.31 o 
  -6   7   7       13.25       11.73      1.78 o 
  -5   7   7      308.68      303.88      6.13 o 
  -4   7   7       23.33       25.08      1.98 o 
  -3   7   7      391.68      386.56      6.85 o 
  -2   7   7       47.25       45.34      2.31 o 
  -1   7   7       22.03       16.17      1.58 o 
   0   7   7       51.53       50.96      2.76 o 
   1   7   7      738.17      705.61     13.07 o 
   2   7   7       11.58       13.51      2.21 o 
   3   7   7       76.78       75.46      3.90 o 
   4   7   7      459.27      454.13     10.36 o 
   5   7   7        3.72        3.42      1.99 o 
   6   7   7        1.16       -0.31      2.12 o 
   7   7   7      128.25      135.70      7.91 o 
 -10   8   7        1.47       -0.26      2.14 o 
  -9   8   7       51.73       56.46      4.93 o 
  -8   8   7       50.21       52.59      3.83 o 
  -7   8   7       68.43       70.58      3.68 o 
  -6   8   7        0.61        0.21      1.28 o 
  -5   8   7       11.58        9.99      1.70 o 
  -4   8   7        9.33        9.58      1.51 o 
  -3   8   7        4.30        6.15      1.42 o 
  -2   8   7       61.73       63.53      2.67 o 
  -1   8   7        0.55       -1.13      1.13 o 
   0   8   7      369.25      327.60      6.86 o 
   1   8   7        0.00        1.59      1.59 o 
   2   8   7      151.39      136.40      5.05 o 
   3   8   7      121.22      113.20      4.76 o 
   4   8   7        3.33        1.11      2.41 o 
   5   8   7      235.11      235.36      6.97 o 
   6   8   7       49.20       51.26      4.13 o 
   7   8   7       13.15       10.36      5.40 o 
 -10   9   7       12.90       15.61      3.10 o 
  -9   9   7       13.79       11.03      3.26 o 
  -8   9   7       12.46        9.31      2.31 o 
  -7   9   7        0.52       -1.24      1.50 o 
  -6   9   7       34.13       36.12      2.49 o 
  -5   9   7       49.23       46.53      2.64 o 
  -4   9   7        2.70        3.23      1.35 o 
  -3   9   7      156.42      149.42      5.45 o 
  -2   9   7      201.73      201.27      5.35 o 
  -1   9   7       14.67       17.39      2.10 o 
   0   9   7       22.25       16.91      2.31 o 
   1   9   7       44.91       32.92      3.59 o 
   2   9   7       73.57       70.67      3.85 o 
   3   9   7       22.49       19.01      2.51 o 
   4   9   7        0.31       -1.32      1.71 o 
   5   9   7      131.62      128.13      5.27 o 
   6   9   7       52.85       44.02      5.41 o 
   7   9   7        2.62       -1.87      2.69 o 
 -10  10   7        0.63       -0.87      2.50 o 
  -9  10   7        0.11       -0.08      2.84 o 
  -8  10   7      110.73       97.63      5.32 o 
  -7  10   7        3.40        3.82      1.73 o 
  -6  10   7        0.49       -0.46      1.26 o 
  -5  10   7      114.17      102.05      3.54 o 
  -4  10   7      652.56      627.77     10.98 o 
  -3  10   7      126.46      121.67      5.03 o 
  -2  10   7        0.33        1.41      1.45 o 
  -1  10   7       69.54       69.86      4.45 o 
   0  10   7      109.68       89.61      5.79 o 
   1  10   7       19.99       14.93      2.30 o 
   2  10   7        9.02        4.72      1.89 o 
   3  10   7       75.06       70.39      4.71 o 
   4  10   7       71.80       56.32      3.76 o 
   5  10   7       19.84       15.69      2.59 o 
   6  10   7        3.09        4.57      2.40 o 
   7  10   7       13.87       11.09      3.60 o 
  -9  11   7        0.26        3.21      2.31 o 
  -8  11   7        7.78        8.93      2.42 o 
  -7  11   7       41.52       40.70      3.38 o 
  -6  11   7        3.26        1.82      1.75 o 
  -5  11   7       49.71       51.40      3.18 o 
  -4  11   7      119.58      135.39      4.64 o 
  -3  11   7      230.18      217.48      5.81 o 
  -2  11   7       50.92       49.13      3.58 o 
  -1  11   7      128.94      146.38      5.38 o 
   0  11   7       61.37       57.22      3.66 o 
   1  11   7        0.13        1.04      1.70 o 
   2  11   7        0.04        1.64      1.61 o 
   3  11   7        2.29        3.93      1.88 o 
   4  11   7       26.93       19.32      3.29 o 
   5  11   7        5.52        4.31      2.18 o 
   6  11   7       15.25       19.59      3.18 o 
  -9  12   7        0.02        0.83      2.05 o 
  -8  12   7       25.49       24.61      3.86 o 
  -7  12   7       62.52       66.56      4.36 o 
  -6  12   7       67.22       62.41      3.98 o 
  -5  12   7       40.60       31.35      2.70 o 
  -4  12   7       64.36       72.80      3.53 o 
  -3  12   7        2.86        3.28      1.74 o 
  -2  12   7       59.74       53.95      5.19 o 
  -1  12   7       24.69       27.74      2.79 o 
   0  12   7       21.47       19.75      2.60 o 
   1  12   7        0.24        0.53      1.57 o 
   2  12   7      101.83       84.13      4.85 o 
   3  12   7        3.99        3.12      1.97 o 
   4  12   7       13.63        8.83      2.38 o 
   5  12   7       88.28       88.34      6.42 o 
   6  12   7       11.16       14.89      3.33 o 
  -9  13   7       54.67       51.28      5.83 o 
  -8  13   7       10.17        2.96      4.76 o 
  -7  13   7        9.45       11.38      2.74 o 
  -6  13   7       12.33       18.60      2.40 o 
  -5  13   7      266.64      255.16      6.70 o 
  -4  13   7       24.40       28.03      2.59 o 
  -3  13   7      112.54      113.03      4.79 o 
  -2  13   7       33.18       25.66      2.77 o 
  -1  13   7       12.78       17.55      2.55 o 
   0  13   7       47.03       49.47      3.48 o 
   1  13   7      169.24      164.09      5.80 o 
   2  13   7        2.50       -0.30      1.76 o 
   3  13   7       86.82       96.60      7.18 o 
   4  13   7        2.01        1.53      1.89 o 
   5  13   7        0.10        3.63      2.30 o 
   6  13   7       37.44       42.13      4.34 o 
  -8  14   7      105.62      123.14      7.00 o 
  -7  14   7       34.06       40.68      3.79 o 
  -6  14   7       51.68       64.83      4.44 o 
  -5  14   7       16.35       12.51      2.25 o 
  -4  14   7        8.03        3.37      1.91 o 
  -3  14   7        0.79       -0.24      1.69 o 
  -2  14   7       29.11       40.30      3.81 o 
  -1  14   7      201.18      203.90      6.71 o 
   0  14   7       10.87       13.47      2.47 o 
   1  14   7       26.10       27.89      2.96 o 
   2  14   7       71.52       59.03      3.94 o 
   3  14   7       17.10       13.63      2.64 o 
   4  14   7       20.98       17.68      2.80 o 
   5  14   7       55.97       75.76      5.27 o 
   6  14   7        0.74        5.02      4.44 o 
  -8  15   7       72.12       83.86     12.76 o 
  -7  15   7      105.14      127.24      9.16 o 
  -6  15   7       13.48       15.57      2.42 o 
  -5  15   7        0.05        0.51      1.70 o 
  -4  15   7       34.25       32.42      3.20 o 
  -3  15   7      170.73      162.01      5.93 o 
  -2  15   7       14.94       17.82      2.62 o 
  -1  15   7        0.93       -0.25      1.75 o 
   0  15   7       15.07       19.32      2.71 o 
   1  15   7       83.78       78.40      4.42 o 
   2  15   7      208.81      196.99      6.71 o 
   3  15   7      124.13      120.11      5.39 o 
   4  15   7        0.30       -0.25      1.84 o 
   5  15   7        2.45       -2.22      2.22 o 
  -7  16   7       20.79       27.93      6.27 o 
  -6  16   7       19.40       25.89      3.50 o 
  -5  16   7       25.84       22.59      2.97 o 
  -4  16   7       64.98       56.41      3.86 o 
  -3  16   7        1.59       -0.60      1.85 o 
  -2  16   7        4.53        4.96      2.07 o 
  -1  16   7       13.79       18.87      2.75 o 
   0  16   7       14.86       13.70      4.09 o 
   1  16   7        9.86        6.64      2.65 o 
   2  16   7       49.41       52.71      4.59 o 
   3  16   7       10.18       12.36      2.67 o 
   4  16   7        7.14        9.24      2.95 o 
   5  16   7        1.94        2.54      2.50 o 
  -7  17   7       15.82       17.56      3.08 o 
  -6  17   7        2.93        5.77      2.43 o 
  -5  17   7       30.45       30.28      3.30 o 
  -4  17   7        9.54        9.00      2.34 o 
  -3  17   7        0.00        0.88      1.94 o 
  -2  17   7        5.53        4.74      2.04 o 
  -1  17   7       69.15       75.11      4.36 o 
   0  17   7        0.13       -1.63      1.63 o 
   1  17   7        0.08        2.08      1.99 o 
   2  17   7       71.41       81.05      5.04 o 
   3  17   7        0.50       -1.73      1.81 o 
   4  17   7       10.90        5.60      2.84 o 
  -6  18   7       60.38       65.86      5.26 o 
  -5  18   7        0.16        1.52      1.98 o 
  -4  18   7       29.01       23.95      3.02 o 
  -3  18   7       41.15       40.85      4.11 o 
  -2  18   7        0.65        3.77      1.97 o 
  -1  18   7        2.49        0.17      1.92 o 
   0  18   7        1.37       -0.40      1.91 o 
   1  18   7        6.63        7.44      2.41 o 
   2  18   7        0.05        0.21      2.11 o 
   3  18   7       53.12       53.73      4.18 o 
   4  18   7       24.16       22.74      3.93 o 
  -6  19   7       19.39       17.76      3.65 o 
  -5  19   7       76.36       82.25      9.35 o 
  -4  19   7       19.73       19.16      2.80 o 
  -3  19   7       46.02       52.44      3.97 o 
  -2  19   7        4.01        1.94      2.10 o 
  -1  19   7       13.04       15.56      2.68 o 
   0  19   7       14.76       10.17      3.26 o 
   1  19   7       26.77       36.74      3.53 o 
   2  19   7        8.75       15.44      3.98 o 
   3  19   7        1.62        4.49      2.48 o 
  -5  20   7        0.03       -1.00      2.04 o 
  -4  20   7        0.86       -1.64      2.30 o 
  -3  20   7        8.46        8.44      2.52 o 
  -2  20   7       67.90       80.02      5.29 o 
  -1  20   7       19.07       23.50      3.17 o 
   0  20   7       46.68       51.76      5.03 o 
   1  20   7       33.87       24.94      3.31 o 
   2  20   7       14.56       19.23      3.08 o 
  -4  21   7        5.73        8.10      4.63 o 
  -3  21   7        7.02       10.90      2.68 o 
  -2  21   7       22.84       22.60      3.18 o 
  -1  21   7        0.03        0.06      1.91 o 
   0  21   7        0.63        5.21      2.31 o 
   1  21   7       66.61       65.03      4.54 o 
 -10   0   8       14.04       27.40      7.23 o 
  -9   0   8        7.22        9.68      3.82 o 
  -8   0   8      170.06      193.70     22.19 o 
  -7   0   8        7.22        0.31      2.12 o 
  -6   0   8      101.88       88.26      4.91 o 
  -5   0   8        5.16        1.63      2.08 o 
  -4   0   8        2.74        5.10      2.13 o 
  -3   0   8      232.68      244.17      7.50 o 
  -2   0   8      221.75      196.11      6.73 o 
  -1   0   8      442.92      414.65     11.27 o 
   0   0   8       91.94      100.55     10.23 o 
   1   0   8        0.42       -1.53      1.53 o 
   2   0   8        1.62        4.25      2.01 o 
   3   0   8      399.95      391.08      9.98 o 
   4   0   8       58.71       62.32      6.23 o 
   5   0   8       70.45       63.36      5.16 o 
   6   0   8       28.44       29.33      5.98 o 
 -10   1   8        8.51        3.89      2.33 o 
  -9   1   8      145.54      167.87      6.79 o 
  -8   1   8       11.43       14.95      2.68 o 
  -7   1   8      113.24      128.05      5.52 o 
  -6   1   8       49.57       52.14      2.81 o 
  -5   1   8      503.57      511.68      8.73 o 
  -4   1   8        6.80        5.19      1.54 o 
  -3   1   8        0.71        0.36      1.17 o 
  -2   1   8       72.27       80.98      3.14 o 
  -1   1   8      637.71      640.51      9.74 o 
   0   1   8        0.08        0.90      1.20 o 
   1   1   8       98.23       96.56      3.49 o 
   2   1   8        1.36       -0.26      1.15 o 
   3   1   8      230.00      226.13      5.13 o 
   4   1   8       65.19       67.40      2.93 o 
   5   1   8        9.01        8.67      1.83 o 
   6   1   8        4.47        9.07      4.63 o 
   7   1   8       26.26       21.61      5.98 o 
 -10   2   8        0.03       -1.37      2.20 o 
  -9   2   8       40.11       41.18      5.32 o 
  -8   2   8        0.57        0.54      1.86 o 
  -7   2   8       44.54       43.90      3.48 o 
  -6   2   8       68.15       76.12      3.30 o 
  -5   2   8       69.33       73.98      3.20 o 
  -4   2   8       87.58       95.25      4.33 o 
  -3   2   8       35.79       28.42      2.08 o 
  -2   2   8        0.18       -0.02      1.22 o 
  -1   2   8       15.09       17.93      2.28 o 
   0   2   8      160.62      164.70      4.24 o 
   1   2   8        0.01        1.37      1.16 o 
   2   2   8       19.65       16.75      1.78 o 
   3   2   8       30.23       28.01      2.07 o 
   4   2   8        6.30        6.39      1.73 o 
   5   2   8       87.16      108.02      7.00 o 
   6   2   8        3.86        5.98      4.44 o 
   7   2   8        0.02        0.39      4.44 o 
 -10   3   8       24.82       27.35      3.69 o 
  -9   3   8        2.71        2.59      2.26 o 
  -8   3   8      108.78      115.93      8.63 o 
  -7   3   8       22.99       25.36      2.32 o 
  -6   3   8      243.21      239.01      5.71 o 
  -5   3   8       43.17       43.27      2.74 o 
  -4   3   8       48.00       47.82      3.36 o 
  -3   3   8      422.07      406.30      7.31 o 
  -2   3   8        9.94       10.00      1.59 o 
  -1   3   8      394.28      373.77      7.75 o 
   0   3   8      592.73      589.13      9.21 o 
   1   3   8        0.23        0.12      1.12 o 
   2   3   8      143.19      143.85      4.04 o 
   3   3   8       42.84       43.21      2.67 o 
   4   3   8       93.37       92.99      4.26 o 
   5   3   8        0.86        0.43      1.78 o 
   6   3   8       44.44       52.59      5.18 o 
   7   3   8       43.86       51.71      7.72 o 
 -10   4   8       30.46       27.28      3.51 o 
  -9   4   8        2.71        1.72      2.16 o 
  -8   4   8        3.40        2.52      2.48 o 
  -7   4   8        0.00       -1.31      1.31 o 
  -6   4   8       11.73       11.80      1.89 o 
  -5   4   8        2.76        3.91      1.46 o 
  -4   4   8       45.77       55.27      2.75 o 
  -3   4   8       48.39       49.52      2.61 o 
  -2   4   8       90.61       75.39      3.02 o 
  -1   4   8        7.73        4.43      1.46 o 
   0   4   8      281.88      290.41      5.88 o 
   1   4   8       19.12       17.48      1.77 o 
   2   4   8       40.06       46.44      2.56 o 
   3   4   8      317.37      348.28      8.46 o 
   4   4   8        2.62        5.81      1.99 o 
   5   4   8        0.39       -1.84      1.84 o 
   6   4   8       47.72       44.29      4.84 o 
 -10   5   8       24.85       31.48      3.79 o 
  -9   5   8       25.75       25.68      3.34 o 
  -8   5   8        0.40        0.70      1.88 o 
  -7   5   8       54.14       56.85      3.91 o 
  -6   5   8       47.21       47.79      2.91 o 
  -5   5   8        1.42        0.31      1.42 o 
  -4   5   8      110.87      111.49      3.77 o 
  -3   5   8      135.56      127.92      3.96 o 
  -2   5   8      194.83      189.11      6.54 o 
  -1   5   8      501.99      480.21      8.02 o 
   0   5   8      220.45      211.85      4.91 o 
   1   5   8        8.09        7.57      1.76 o 
   2   5   8        0.08       -1.12      1.50 o 
   3   5   8        0.72        1.79      1.73 o 
   4   5   8        3.02        4.39      1.83 o 
   5   5   8       28.70       33.55      3.08 o 
   6   5   8        2.70        1.81      2.79 o 
  -9   6   8        0.08        0.41      2.09 o 
  -8   6   8        5.63        5.69      2.38 o 
  -7   6   8        0.72       -1.43      1.43 o 
  -6   6   8        7.36        4.74      1.65 o 
  -5   6   8       90.19       94.58      4.12 o 
  -4   6   8        0.35        0.48      1.38 o 
  -3   6   8        0.90       -1.20      1.20 o 
  -2   6   8      115.11      105.25      3.57 o 
  -1   6   8        3.34       -1.00      1.35 o 
   0   6   8       34.35       30.57      3.54 o 
   1   6   8      388.48      380.45     11.03 o 
   2   6   8        0.07       -0.82      1.87 o 
   3   6   8       42.21       43.25      3.24 o 
   4   6   8        2.65        1.19      1.86 o 
   5   6   8       23.68       38.35      4.79 o 
   6   6   8        2.09        1.01      2.72 o 
  -9   7   8       12.55       21.45      3.23 o 
  -8   7   8       77.56       79.47      4.69 o 
  -7   7   8        0.31        0.46      1.63 o 
  -6   7   8        8.25       11.55      2.87 o 
  -5   7   8      104.16      110.52      3.99 o 
  -4   7   8      277.03      301.34      6.29 o 
  -3   7   8      228.27      209.12      5.05 o 
  -2   7   8      694.94      689.72     11.72 o 
  -1   7   8        6.16        2.14      1.86 o 
   0   7   8        6.21        3.57      1.79 o 
   1   7   8       24.27       20.14      2.56 o 
   2   7   8      158.90      163.04      6.88 o 
   3   7   8        0.75        0.77      1.63 o 
   4   7   8      111.65      112.52      6.32 o 
   5   7   8       38.51       29.84      3.05 o 
   6   7   8       95.67       80.92      6.48 o 
  -9   8   8        0.45        0.72      2.16 o 
  -8   8   8        3.08        5.25      2.67 o 
  -7   8   8        9.56        8.72      2.85 o 
  -6   8   8       22.44       25.33      2.42 o 
  -5   8   8      339.75      340.96      6.96 o 
  -4   8   8      372.42      377.15     10.40 o 
  -3   8   8        3.13        5.07      1.84 o 
  -2   8   8        0.77        1.09      1.63 o 
  -1   8   8      556.26      534.60     14.29 o 
   0   8   8       57.11       57.66      3.68 o 
   1   8   8       21.19       10.28      2.24 o 
   2   8   8       38.89       36.38      3.10 o 
   3   8   8       13.24       13.58      2.36 o 
   4   8   8      130.42      131.95      5.49 o 
   5   8   8        3.45        4.43      2.11 o 
   6   8   8       19.91       17.54      5.02 o 
  -9   9   8        6.50        7.12      2.67 o 
  -8   9   8        8.05       11.13      2.60 o 
  -7   9   8        5.64        5.74      2.05 o 
  -6   9   8      100.74      104.39      3.87 o 
  -5   9   8      113.14      101.30      4.26 o 
  -4   9   8      273.04      282.48      7.00 o 
  -3   9   8      271.80      249.46      6.45 o 
  -2   9   8      148.95      165.03      5.16 o 
  -1   9   8      186.97      169.94      5.94 o 
   0   9   8       96.42       91.29      4.53 o 
   1   9   8        6.81        7.52      2.09 o 
   2   9   8      121.71      131.30      8.21 o 
   3   9   8       20.70       20.76      3.53 o 
   4   9   8      278.10      256.53      8.72 o 
   5   9   8       16.26       13.52      2.91 o 
   6   9   8        6.74        6.42      3.40 o 
  -9  10   8       23.73       35.38      5.40 o 
  -8  10   8       43.80       41.88      4.46 o 
  -7  10   8       17.47       16.24      3.14 o 
  -6  10   8       70.19       66.64      3.77 o 
  -5  10   8        1.32        0.09      1.64 o 
  -4  10   8       84.41       81.72      4.39 o 
  -3  10   8       70.42       68.14      3.58 o 
  -2  10   8       60.15       64.23      3.90 o 
  -1  10   8       16.38       14.47      2.54 o 
   0  10   8       15.08       21.43      3.12 o 
   1  10   8      164.00      160.72      5.95 o 
   2  10   8        1.71        0.68      2.20 o 
   3  10   8        3.77        7.05      2.33 o 
   4  10   8        0.93       -0.34      2.28 o 
   5  10   8       59.29       56.25      4.56 o 
  -8  11   8       16.11       18.23      3.95 o 
  -7  11   8        7.62        3.16      2.49 o 
  -6  11   8        0.18       -1.72      1.72 o 
  -5  11   8       16.02       17.06      2.50 o 
  -4  11   8       87.77       96.47      4.32 o 
  -3  11   8       65.55       70.19      3.68 o 
  -2  11   8        0.68        0.19      1.75 o 
  -1  11   8      204.25      183.85      6.36 o 
   0  11   8        3.16        5.03      1.98 o 
   1  11   8        8.69        6.61      2.44 o 
   2  11   8       11.67       14.48      2.58 o 
   3  11   8        8.80        8.93      4.72 o 
   4  11   8       17.58       11.29      3.84 o 
   5  11   8      169.42      182.09      7.68 o 
  -8  12   8        3.63        2.18      2.87 o 
  -7  12   8        0.10       -1.73      2.34 o 
  -6  12   8       32.96       32.04      3.00 o 
  -5  12   8        2.39       -0.21      1.77 o 
  -4  12   8       52.91       57.06      3.67 o 
  -3  12   8       43.38       43.34      3.57 o 
  -2  12   8      103.22      101.42      4.92 o 
  -1  12   8        4.21        8.24      2.38 o 
   0  12   8        2.95        4.12      2.09 o 
   1  12   8        3.37        1.15      1.89 o 
   2  12   8       18.73       18.56      2.83 o 
   3  12   8       13.99       12.93      4.71 o 
   4  12   8        2.86       -1.42      3.11 o 
   5  12   8       60.02       61.89      4.97 o 
  -8  13   8       31.80       29.81      4.32 o 
  -7  13   8        3.05        2.87      2.65 o 
  -6  13   8      162.15      177.92      5.93 o 
  -5  13   8        3.09       -0.09      1.77 o 
  -4  13   8        1.73       -1.80      1.80 o 
  -3  13   8      131.05      139.43      7.41 o 
  -2  13   8       13.40        6.65      2.63 o 
  -1  13   8        0.79        0.22      1.84 o 
   0  13   8       85.24       86.10      4.75 o 
   1  13   8        3.44        3.41      2.01 o 
   2  13   8      138.66      143.46      5.95 o 
   3  13   8       19.37       19.21      3.85 o 
   4  13   8       13.23       12.02      2.71 o 
  -7  14   8        4.84        5.21      2.79 o 
  -6  14   8      168.30      168.44      5.85 o 
  -5  14   8        0.14        2.42      2.13 o 
  -4  14   8        0.09       -0.92      1.94 o 
  -3  14   8       11.16        9.11      2.51 o 
  -2  14   8        0.93        0.52      1.88 o 
  -1  14   8       10.58       14.43      2.85 o 
   0  14   8        8.46        6.42      2.26 o 
   1  14   8       31.05       34.33      5.15 o 
   2  14   8        2.54        2.83      2.15 o 
   3  14   8       25.33       25.16      3.43 o 
   4  14   8       14.23        7.97      3.93 o 
  -7  15   8       32.50       36.96      3.91 o 
  -6  15   8       26.97       30.01      6.38 o 
  -5  15   8        5.43        2.11      2.11 o 
  -4  15   8       27.43       35.93      3.49 o 
  -3  15   8        1.63        1.51      1.95 o 
  -2  15   8      151.40      164.07      6.34 o 
  -1  15   8       17.14       22.17      3.09 o 
   0  15   8       31.25       27.24      3.24 o 
   1  15   8        0.26        0.77      1.98 o 
   2  15   8       80.63       94.82      5.11 o 
   3  15   8        0.01       -1.89      1.89 o 
   4  15   8        1.24        0.33      2.51 o 
  -6  16   8        0.08       -1.29      2.11 o 
  -5  16   8       11.15       14.00      2.79 o 
  -4  16   8       13.18       11.17      2.72 o 
  -3  16   8        1.22        2.40      2.53 o 
  -2  16   8       53.41       59.07      4.85 o 
  -1  16   8        5.50        5.37      2.28 o 
   0  16   8       23.16       24.51      3.07 o 
   1  16   8       54.98       57.81      4.26 o 
   2  16   8       40.26       40.60      3.83 o 
   3  16   8        7.98       11.03      2.77 o 
  -6  17   8       25.78       23.43      4.20 o 
  -5  17   8        5.86        7.20      2.54 o 
  -4  17   8       26.97       23.18      3.14 o 
  -3  17   8       81.86       92.82      6.38 o 
  -2  17   8        2.56        1.17      2.23 o 
  -1  17   8       45.87       57.23      4.31 o 
   0  17   8       43.68       56.80      4.16 o 
   1  17   8      162.47      172.78      6.80 o 
   2  17   8       44.37       42.95      3.97 o 
  -5  18   8        5.51        4.60      3.20 o 
  -4  18   8        3.33        3.08      2.36 o 
  -3  18   8       35.62       45.07      6.66 o 
  -2  18   8       19.27       19.43      3.60 o 
  -1  18   8       34.26       35.40      3.71 o 
   0  18   8        8.21       10.87      2.78 o 
   1  18   8        3.92        5.32      2.48 o 
   2  18   8        1.92       -3.09      3.47 o 
  -4  19   8       16.42       32.41      6.75 o 
  -3  19   8       38.35       42.91      3.97 o 
  -2  19   8        1.03       -2.01      2.01 o 
  -1  19   8        3.05        4.06      2.59 o 
   0  19   8       63.31       59.28      6.24 o 
  -9   1   9        5.67        7.35      2.81 o 
  -8   1   9       39.18       42.81      3.94 o 
  -7   1   9       18.07       20.62      2.34 o 
  -6   1   9        3.37        0.51      1.50 o 
  -5   1   9        5.48        6.91      1.80 o 
  -4   1   9        0.08       -1.14      1.32 o 
  -3   1   9      153.92      149.89      4.43 o 
  -2   1   9        0.15       -0.41      1.67 o 
  -1   1   9       69.10       73.09      4.02 o 
   0   1   9       45.01       44.09      2.57 o 
   1   1   9       64.92       69.45      3.09 o 
   2   1   9      118.88      121.83      3.94 o 
   3   1   9        9.44        9.16      1.88 o 
   4   1   9        9.92        6.90      2.15 o 
   5   1   9        0.81        0.52      2.35 o 
  -9   2   9        9.90       14.44      3.20 o 
  -8   2   9        4.28       10.53      2.74 o 
  -7   2   9        2.26        2.15      1.91 o 
  -6   2   9       75.47       76.49      3.85 o 
  -5   2   9       12.50       13.36      2.04 o 
  -4   2   9      321.83      310.29      6.58 o 
  -3   2   9      161.73      170.97      4.75 o 
  -2   2   9       20.93       20.17      2.02 o 
  -1   2   9        4.13       -0.70      1.80 o 
   0   2   9        6.24        5.36      1.56 o 
   1   2   9      100.80      108.66      3.70 o 
   2   2   9        4.25        5.44      1.55 o 
   3   2   9        0.17        0.50      1.72 o 
   4   2   9       95.34      102.06      5.18 o 
   5   2   9       12.80        5.80      3.45 o 
  -9   3   9        1.03        6.20      3.17 o 
  -8   3   9        3.87        4.51      2.59 o 
  -7   3   9       16.92       11.77      2.32 o 
  -6   3   9       67.39       69.98      3.40 o 
  -5   3   9       15.27       13.17      2.05 o 
  -4   3   9       17.88       19.93      2.14 o 
  -3   3   9       17.10       21.82      2.13 o 
  -2   3   9        3.72        2.15      1.45 o 
  -1   3   9        0.35        0.81      1.96 o 
   0   3   9       24.11       24.81      2.10 o 
   1   3   9       75.27       71.74      3.13 o 
   2   3   9       89.02       82.02      4.17 o 
   3   3   9       10.16        7.72      2.92 o 
   4   3   9       70.23       61.97      3.90 o 
   5   3   9        2.43       -1.95      1.95 o 
  -9   4   9        0.43       -1.59      2.23 o 
  -8   4   9       87.82       96.09      5.57 o 
  -7   4   9       61.41       60.75      3.37 o 
  -6   4   9      194.62      215.52      5.75 o 
  -5   4   9       68.36       76.19      3.52 o 
  -4   4   9       46.27       43.84      2.77 o 
  -3   4   9       34.56       34.41      2.47 o 
  -2   4   9       11.80       10.66      1.78 o 
  -1   4   9      311.87      286.54      6.91 o 
   0   4   9      137.65      142.57      5.34 o 
   1   4   9        1.44        3.38      1.85 o 
   2   4   9       15.03       14.30      3.01 o 
   3   4   9        0.23       -1.67      1.67 o 
   4   4   9       13.55       15.46      2.55 o 
   5   4   9       45.04       43.58      3.61 o 
  -9   5   9        9.84       16.48      3.17 o 
  -8   5   9       22.44       26.64      4.09 o 
  -7   5   9       16.78       15.08      2.26 o 
  -6   5   9       89.98       91.51      3.84 o 
  -5   5   9       97.32      102.37      3.88 o 
  -4   5   9      310.58      319.63      6.79 o 
  -3   5   9       63.64       67.79      4.79 o 
  -2   5   9        2.51        2.82      1.50 o 
  -1   5   9       14.21       14.42      2.38 o 
   0   5   9      379.95      381.58      8.20 o 
   1   5   9        4.03        2.70      1.98 o 
   2   5   9       21.88       19.28      2.69 o 
   3   5   9        3.27        1.96      1.85 o 
   4   5   9       13.10       16.80      2.75 o 
   5   5   9       28.97       36.18      3.93 o 
  -8   6   9        3.39       -0.59      2.26 o 
  -7   6   9        1.55       -1.51      1.78 o 
  -6   6   9       16.43       16.17      2.26 o 
  -5   6   9       21.39       19.46      2.55 o 
  -4   6   9        7.07        5.00      1.83 o 
  -3   6   9       18.01       22.82      2.54 o 
  -2   6   9        0.11        0.39      1.50 o 
  -1   6   9      120.75      124.39      4.65 o 
   0   6   9      186.35      202.14      6.60 o 
   1   6   9        5.44        4.13      2.06 o 
   2   6   9        3.06        4.59      2.02 o 
   3   6   9       25.45       29.04      3.08 o 
   4   6   9       87.26       96.57      4.86 o 
   5   6   9        8.99       13.83      2.96 o 
  -8   7   9       12.48       11.57      2.84 o 
  -7   7   9       54.45       52.85      3.65 o 
  -6   7   9       78.57       80.69      4.18 o 
  -5   7   9        0.60       -0.65      1.66 o 
  -4   7   9        1.34       -0.10      1.74 o 
  -3   7   9      102.30      111.36      5.33 o 
  -2   7   9       87.62       84.21      3.95 o 
  -1   7   9       47.41       51.50      3.73 o 
   0   7   9      102.33      106.57      4.91 o 
   1   7   9        4.24        2.08      1.94 o 
   2   7   9       10.88        9.66      2.62 o 
   3   7   9      132.15      125.43      5.54 o 
   4   7   9       94.80      103.01      5.05 o 
   5   7   9        2.07        4.73      2.43 o 
  -8   8   9        0.57       -1.18      1.97 o 
  -7   8   9        5.29        6.33      2.26 o 
  -6   8   9        2.25        0.22      1.81 o 
  -5   8   9      120.39      120.74      5.19 o 
  -4   8   9       20.12       14.64      2.42 o 
  -3   8   9       19.82       21.89      2.68 o 
  -2   8   9      129.30      129.80      4.84 o 
  -1   8   9        5.84        6.41      2.25 o 
   0   8   9        0.01       -0.93      1.74 o 
   1   8   9       18.15       20.37      2.95 o 
   2   8   9       24.94       31.53      3.20 o 
   3   8   9        6.93        6.34      3.34 o 
   4   8   9       42.18       43.45      5.29 o 
  -8   9   9        9.35       11.75      3.60 o 
  -7   9   9        1.85        6.97      2.95 o 
  -6   9   9       14.02       17.48      3.04 o 
  -5   9   9       31.44       35.55      3.15 o 
  -4   9   9       59.51       57.57      4.25 o 
  -3   9   9      132.51      123.33      4.84 o 
  -2   9   9        2.36        1.46      1.93 o 
  -1   9   9       78.60       79.31      4.56 o 
   0   9   9       21.13       22.85      2.99 o 
   1   9   9       16.53       18.55      2.83 o 
   2   9   9       44.05       44.66      3.71 o 
   3   9   9      111.01      126.48      5.85 o 
   4   9   9       10.10       10.99      3.84 o 
  -8  10   9        0.45       -2.70      3.47 o 
  -7  10   9        1.73       -0.34      2.39 o 
  -6  10   9        0.17       -1.40      1.81 o 
  -5  10   9       26.05       28.46      2.99 o 
  -4  10   9        3.31        2.81      2.00 o 
  -3  10   9       50.92       51.85      3.88 o 
  -2  10   9       34.88       41.63      4.90 o 
  -1  10   9       22.89       24.57      3.02 o 
   0  10   9        1.67        0.88      2.53 o 
   1  10   9       11.19       10.08      2.62 o 
   2  10   9        5.79        3.66      2.21 o 
   3  10   9       70.45       73.82      5.21 o 
   4  10   9      115.97      117.54      8.55 o 
  -7  11   9        3.09        1.22      2.44 o 
  -6  11   9       55.99       60.53      3.97 o 
  -5  11   9       37.15       30.28      3.22 o 
  -4  11   9       70.90       73.48      4.54 o 
  -3  11   9       11.44        5.51      2.34 o 
  -2  11   9       13.39       15.26      5.19 o 
  -1  11   9       18.75       11.95      2.67 o 
   0  11   9      112.48      103.35      5.31 o 
   1  11   9       10.20        6.67      2.39 o 
   2  11   9        1.09       -1.80      1.80 o 
   3  11   9      125.77      133.12      5.86 o 
   4  11   9       39.10       38.57      4.46 o 
  -7  12   9       32.79       39.35      4.15 o 
  -6  12   9       37.30       43.88      3.91 o 
  -5  12   9        4.09        8.48      2.78 o 
  -4  12   9        4.08        0.31      1.94 o 
  -3  12   9       43.94       46.49      3.81 o 
  -2  12   9       33.59       31.63      3.45 o 
  -1  12   9        2.07        0.78      2.10 o 
   0  12   9        3.66        0.73      2.11 o 
   1  12   9        7.71        3.64      2.17 o 
   2  12   9        0.24        0.25      2.23 o 
   3  12   9       23.13       22.02      3.23 o 
  -6  13   9        0.01       -1.76      2.04 o 
  -5  13   9       30.79       22.77      3.19 o 
  -4  13   9       11.53        9.12      2.63 o 
  -3  13   9       21.76       24.93      3.18 o 
  -2  13   9       36.95       34.08      3.64 o 
  -1  13   9       62.54       70.55      4.64 o 
   0  13   9       26.29       18.80      3.11 o 
   1  13   9        0.06        1.57      2.18 o 
   2  13   9        8.29       10.69      2.67 o 
   3  13   9       17.02       10.25      2.91 o 
  -6  14   9        6.06        2.47      2.40 o 
  -5  14   9        0.05        0.55      2.22 o 
  -4  14   9        0.36        0.87      2.13 o 
  -3  14   9        0.02       -0.91      2.56 o 
  -2  14   9        7.31        9.30      2.60 o 
  -1  14   9        1.35        0.38      2.18 o 
   0  14   9       22.12       16.81      3.03 o 
   1  14   9       33.71       36.26      3.83 o 
   2  14   9       24.15       15.69      3.09 o 
  -5  15   9        2.67       -0.91      2.32 o 
  -4  15   9        0.10       -1.99      1.99 o 
  -3  15   9        3.44        5.24      2.99 o 
  -2  15   9       14.97       16.65      3.79 o 
  -1  15   9        2.54        3.33      2.42 o 
   0  15   9        1.40        1.21      2.17 o 
   1  15   9       65.32       70.34      4.79 o 
  -4  16   9       38.55       47.32      4.39 o 
  -3  16   9       63.52       65.04      4.68 o 
  -2  16   9       15.40       14.32      3.11 o 
  -1  16   9       12.73       16.58      3.16 o 
   0  16   9        4.62        5.71      2.55 o 
  -2  17   9       17.29       12.84      3.11 o 
  -1  17   9        0.18       -0.32      2.43 o 
  -8   0  10       26.70       24.14      5.17 o 
  -7   0  10      187.56      186.45      8.03 o 
  -6   0  10       60.16       66.21      8.95 o 
  -5   0  10       18.28       13.42      2.98 o 
  -4   0  10        7.17        6.87      2.69 o 
  -3   0  10       26.80       22.57      3.26 o 
  -2   0  10       52.78       50.36      4.13 o 
  -1   0  10        1.88       -1.61      2.01 o 
   0   0  10       40.09       49.83      4.09 o 
   1   0  10       15.03       20.18      3.16 o 
   2   0  10        1.67        6.50      2.41 o 
   3   0  10      117.24      140.65     12.15 o 
   4   0  10       40.75       45.34      7.91 o 
  -8   1  10        1.60        4.86      2.45 o 
  -7   1  10       20.77       22.27      2.91 o 
  -6   1  10       60.15       63.86      3.54 o 
  -5   1  10       70.44       67.97      3.41 o 
  -4   1  10        0.11       -1.45      1.45 o 
  -3   1  10       10.44       11.98      2.02 o 
  -2   1  10        6.18        3.13      1.65 o 
  -1   1  10        4.37        3.88      1.65 o 
   0   1  10       58.85       51.28      2.92 o 
   1   1  10        3.71        2.99      1.58 o 
   2   1  10        0.43        0.53      2.26 o 
   3   1  10       43.16       41.48      4.82 o 
   4   1  10        4.25        4.51      3.43 o 
  -8   2  10       39.40       54.48      5.72 o 
  -7   2  10       44.07       38.76      3.06 o 
  -6   2  10       40.51       30.67      2.77 o 
  -5   2  10       85.86       92.55      3.92 o 
  -4   2  10       35.74       43.76      2.88 o 
  -3   2  10       21.54       29.01      2.47 o 
  -2   2  10       19.42       18.31      2.27 o 
  -1   2  10        3.80        1.92      1.55 o 
   0   2  10       24.40       18.56      2.70 o 
   1   2  10       81.04       81.17      5.99 o 
   2   2  10       72.91       78.97      5.57 o 
   3   2  10       36.98       36.25      3.33 o 
  -7   3  10       25.32       27.06      2.78 o 
  -6   3  10       12.11       17.24      2.43 o 
  -5   3  10       21.46       21.28      2.40 o 
  -4   3  10       43.07       40.64      2.79 o 
  -3   3  10       22.61       25.27      2.38 o 
  -2   3  10        7.04        4.36      1.67 o 
  -1   3  10        0.00       -0.35      1.70 o 
   0   3  10      159.87      158.24      5.37 o 
   1   3  10       75.39       78.98      4.49 o 
   2   3  10       16.12       11.83      2.60 o 
   3   3  10        0.08        1.14      2.01 o 
  -7   4  10        9.55       13.10      2.35 o 
  -6   4  10       40.65       43.66      3.08 o 
  -5   4  10        0.07       -0.64      1.65 o 
  -4   4  10        7.15        3.40      1.68 o 
  -3   4  10       50.34       54.17      3.58 o 
  -2   4  10        0.01       -0.05      1.71 o 
  -1   4  10        0.93       -1.01      1.68 o 
   0   4  10      300.28      321.36     13.45 o 
   1   4  10        8.70        8.17      2.42 o 
   2   4  10       97.11       97.44      4.94 o 
   3   4  10       25.32       29.89      3.28 o 
  -7   5  10        6.37        7.47      2.14 o 
  -6   5  10        1.84        0.24      1.71 o 
  -5   5  10       25.40       23.10      2.50 o 
  -4   5  10       11.49        9.04      2.69 o 
  -3   5  10        0.65       -1.13      1.71 o 
  -2   5  10       23.50       23.45      2.71 o 
  -1   5  10      201.89      185.18      6.93 o 
   0   5  10        6.10       13.06      2.77 o 
   1   5  10      141.45      164.03      6.22 o 
   2   5  10       38.64       45.62      4.70 o 
   3   5  10        7.56        7.27      2.46 o 
  -7   6  10        6.78        5.78      2.35 o 
  -6   6  10       20.02       20.31      2.84 o 
  -5   6  10       13.76       12.79      2.59 o 
  -4   6  10       24.78       28.84      3.03 o 
  -3   6  10        4.76        2.49      2.02 o 
  -2   6  10        2.84        1.70      2.22 o 
  -1   6  10        0.90        1.46      2.16 o 
   0   6  10        7.53       14.80      2.72 o 
   1   6  10       24.75       33.12      3.33 o 
   2   6  10      129.86      137.36      5.89 o 
   3   6  10        0.08       -1.93      2.37 o 
  -7   7  10        7.59        6.65      3.71 o 
  -6   7  10        2.41        0.23      2.01 o 
  -5   7  10       53.78       44.51      3.49 o 
  -4   7  10        7.02        3.14      2.18 o 
  -3   7  10       28.12       30.33      3.05 o 
  -2   7  10       12.69        6.36      4.09 o 
  -1   7  10        8.78        7.69      2.58 o 
   0   7  10      108.68      118.01      5.59 o 
   1   7  10        0.19        1.30      2.06 o 
   2   7  10        0.34       -1.10      3.79 o 
   3   7  10      124.82      150.46      6.26 o 
  -6   8  10        1.39       -0.10      2.02 o 
  -5   8  10       40.69       39.21      3.51 o 
  -4   8  10        6.84        7.94      2.46 o 
  -3   8  10       52.32       57.14      4.17 o 
  -2   8  10        8.00        5.32      2.45 o 
  -1   8  10      213.66      235.73      7.76 o 
   0   8  10       24.29       22.96      3.21 o 
   1   8  10        1.39        0.49      2.11 o 
   2   8  10       44.23       51.84      4.37 o 
  -6   9  10        5.56        5.95      2.49 o 
  -5   9  10       20.11       19.26      2.98 o 
  -4   9  10       73.56       80.35      4.86 o 
  -3   9  10        0.86        0.46      3.01 o 
  -2   9  10        2.43        3.01      2.22 o 
  -1   9  10        1.37       -0.43      2.07 o 
   0   9  10        0.22        0.25      2.03 o 
   1   9  10       31.10       36.70      3.67 o 
   2   9  10       29.12       25.10      3.38 o 
  -6  10  10        3.83        1.98      2.18 o 
  -5  10  10       64.45       67.83      6.49 o 
  -4  10  10        2.01       -0.73      2.04 o 
  -3  10  10       36.13       40.19      4.36 o 
  -2  10  10        9.62        9.13      2.66 o 
  -1  10  10        1.40       -0.54      1.96 o 
   0  10  10        5.06        5.24      2.38 o 
   1  10  10        0.06       -2.07      2.07 o 
   2  10  10       52.97       57.90      4.82 o 
  -5  11  10        7.79        9.69      2.87 o 
  -4  11  10       11.32        6.73      2.71 o 
  -3  11  10        7.99        6.88      3.59 o 
  -2  11  10       25.96       27.69      3.52 o 
  -1  11  10       52.46       46.17      4.10 o 
   0  11  10       11.34       11.80      2.93 o 
   1  11  10       77.57       84.39      5.16 o 
  -4  12  10       24.80       20.26      3.36 o 
  -3  12  10        4.08        4.07      3.05 o 
  -2  12  10       14.54       15.20      3.13 o 
  -1  12  10       18.62       17.68      3.21 o 
   0  12  10       22.44       23.37      3.43 o 
  -3  13  10       71.29       71.04      4.95 o 
  -2  13  10       49.90       46.61      4.32 o 
  -1  13  10       10.54       14.20      3.03 o 
  -5   1  11       33.65       31.14      3.67 o 
  -4   1  11       12.41       12.54      2.30 o 
  -3   1  11       10.63        9.22      2.13 o 
  -2   1  11        1.76        1.43      1.70 o 
  -1   1  11       26.17       21.75      2.74 o 
   0   1  11       23.85       24.41      2.82 o 
   1   1  11      141.24      139.22      6.96 o 
  -5   2  11        0.34       -1.69      1.69 o 
  -4   2  11        0.68       -0.66      1.75 o 
  -3   2  11       14.60        7.64      2.33 o 
  -2   2  11       14.73       11.78      2.51 o 
  -1   2  11       18.67       17.74      2.59 o 
   0   2  11       23.55       20.54      3.40 o 
   1   2  11       29.54       25.51      3.47 o 
  -5   3  11        2.42        2.53      1.87 o 
  -4   3  11        3.72        2.81      2.06 o 
  -3   3  11        7.71        5.74      2.38 o 
  -2   3  11        3.36        0.90      1.98 o 
  -1   3  11        8.94        6.15      2.91 o 
   0   3  11       78.83       91.41      5.05 o 
   1   3  11        0.19       -2.04      2.04 o 
  -5   4  11        9.22        5.45      2.63 o 
  -4   4  11       16.36       13.73      3.26 o 
  -3   4  11       23.22       12.41      3.15 o 
  -2   4  11      116.85      124.12      5.19 o 
  -1   4  11        9.65        5.04      2.46 o 
   0   4  11        0.47        2.19      2.81 o 
  -5   5  11       12.51        7.12      2.48 o 
  -4   5  11        4.19        1.90      2.20 o 
  -3   5  11        3.75        0.04      1.91 o 
  -2   5  11        2.06        3.11      2.51 o 
  -1   5  11        6.48        4.64      2.41 o 
   0   5  11       86.67       86.91      6.21 o 
  -4   6  11        1.78       -0.17      2.05 o 
  -3   6  11        0.03        0.37      2.29 o 
  -2   6  11       49.20       53.74      4.33 o 
  -1   6  11       60.40       61.67      4.47 o 
   0   6  11        0.82        0.14      2.20 o 
  -4   7  11        1.22       -0.14      2.07 o 
  -3   7  11        0.82       -2.10      2.10 o 
  -2   7  11        1.02       -0.16      2.39 o 
  -1   7  11       55.07       60.03      4.57 o 
  -3   8  11       19.46       13.10      8.30 o 
  -2   8  11        6.88        5.26      2.76 o 
                                                 
